# Supplementary material for: Influence of protein (human galectin-3) design on aspects of lectin activity
Source: Histochem Cell Biol. 2020 Apr 25;154(2):135–53. doi: 10.1007/s00418-020-01859-9 (PMC7429544; doi:10.1007/s00418-020-01859-9)
Supplement: Supplementary file 2 — Supplementary file2 (XLSX 187 kb) [file 418_2020_1859_MOESM2_ESM.xlsx]

## Sheet: Total data
Table S1 Complete listing of extent of binding of labeled trGal-3 (Gal-3 CRD) to printed compounds in array analysis expressed in relative fluorescence units
GID	Structure	Common Name	Short Name	Median	MAD*
498	Galβ1-4GlcNAcβ1-3Galβ1-4GlcNAcβ1-3Galβ1-4GlcNAcβ-sp3	(LN)3	(LNb3')3	14684	396					sp2 = C2 = -O(CH2)2NH2
360	Galα1-3(Fucα1-2)Galβ1-4GlcNAcβ-sp3	B (type 2)	Btype2	4532	222					sp3 = C3 = -O(CH2)3NH2
361	Galα1-3(Fucα1-2)Galβ1-4GlcNAcβ-sp2	B (type 2)	Btype2-C2	3914	99					sp4 =Gly = -NHCOCH2NH2
375	Galα1-4GlcNAcβ1-3Galβ1-4GlcNAcβ-sp3		aLN3'LN	2446	134					sp5 =C8 = -O(CH2)3NH-CO(CH2)5NH2
480	Fucα1-2Galβ1-3GlcNAcβ1-3Galβ1-4GlcNAcβ-sp2	H(type 1) penta	Htype1LN	1978	234					sp6 = NH(p-C6H4)CH2CH2NH2 (as-aminoalditol)
420	4-O-SuGalβ1-4GlcNAcβ1-3Galβ1-4GlcNAcβ-sp3		(4'SuLN)3'LN	1480	67					sp8 = PEG = -(OCH2CH2)6NH2
481	Galα1-3Galβ1-4GlcNAcβ1-3Galβ1-4Glcβ-sp4	Galili (penta)	Galili5	1380	172					sp9 = Bn = -OCH2C6H4-p-NHCOCH2NH2
384	Galβ1-4GlcNAcβ1-3Galβ1-4GlcNAcβ-sp2	i	LN3'LN-C2	1354	219					sp10 = PEG2 = -(OCH2CH2)2NH2
207	Neu5Acβ2-6GalNAcβ-sp3		bSiaANb	1231	400					sp11 = -OCH2CH2CH2SCH2CH2NH2
359	Galα1-3(Fucα1-2)Galβ1-3GlcNAcβ-sp3	B (type 1)	Btype1	874	79
379	Galβ1-3GlcNAcβ1-3Galβ1-4GlcNAcβ-sp3		LeC3'LN	750	21
403	Galβ1-3GlcNAcβ1-3Galβ1-4GlcNAcβ-sp2		LeC3'LN	672	31
401	Galβ1-3GlcNAcβ1-3Galβ1-3GlcNAcβ-sp3		LeC3'LeC	560	89
534	Neu5Acα2-6Galβ1-4GlcNAcβ1-3Galβ1-4GlcNAcβ-sp3		6'SLN-LN	560	8
377	Galβ1-3GlcNAcβ1-3Galβ1-3GlcNAcβ-sp2		LeCb3'LeC	476	15
907	Crypted formula, available on request		Crypted formula	412	18
267	GlcNAcβ1-3Galβ1-3GlcNAcβ-sp3		GlcNAc3'Lec	403	57
383	Galβ1-4GlcNAcβ1-3Galβ1-4Glcβ-sp4	N-acetyllacto-neo-tetraose, LNnT	LNnT	382	46
368	GalNAcα1-3(Fucα1-2)Galβ1-4GlcNAcβ-sp3	A (type 2)	Atype2	367	32
250	GlcNAcβ1-3Galβ1-4GlcNAcβ-sp3		GN3'LN	342	33
497	Fucα1-2Galβ1-4(Fucα1-3)GlcNAcβ1-3Galβ1-4Glcβ-sp4		LeYLac	328	31
908	Crypted formula, available on request		Crypted formula	316	29
398	Galβ1-3GlcN(Fm)β1-3Galβ1-3GlcNAcβ-sp3		LeC(Fm)3'LeC	297	24
249	GlcNAcβ1-3Galβ1-4GlcNAcβ-sp2		GN3'LN-C2	294	36
479	Fucα1-2Galβ1-3GlcNAcβ1-3Galβ1-4Glcβ-sp4	LNFP I	Htype1Lac	274	52
419	3-O-SuGalβ1-4GlcNAcβ1-3Galβ1-4GlcNAcβ-sp3		(3'SuLN)3'LN	260	24
541	Galβ1-4(Fucα1-3)GlcNAcβ1-6(Fucα1-2Galβ1-3GlcNAcβ1-3)Galβ1-4Glcβ-sp4	DFLNH (a)	DFLNH (a)	257	17
539	Galβ1-4GlcNAcβ1-6(Fucα1-2Galβ1-3GlcNAcβ1-3)Galβ1-4Glcβ-sp4	MFLNH I	MFLNH I	222	19
496	Fucα1-2Galβ1-3(Fucα1-4)GlcNAcβ1-3Galβ1-4Glcβ-sp4		LeBLac	212	27
485	Galβ1-4GalNAcα1-3(Fucα1-2)Galβ1-4GlcNAcβ-sp3		Ab4ANa3'(Fa2')LN	210	36
366	GalNAcα1-3(Fucα1-2)Galβ1-3GlcNAcβ-sp3	A (type 1)	Atype1	200	28
421	Galβ1-3GlcNAcβ1-3Galβ1-4Glcα-sp4		LNTa	198	12
397	Galβ1-3GlcN(Fm)β1-3Galβ1-4GlcNAcβ-sp3		LeC(Fm)b3'LN	176	15
504	(Aβ1-4GNβ1-2Mα1)2-3,6-Mβ1-4GNβ1-4GNβ-sp4		9-OS	174	13
376	Galβ1-3GlcNAcβ1-3Galβ1-4Glcβ-sp4	N-acetyllacto-N-tetraose, LNT	LNT	164	49
536	Neu5Aα2-3Galβ1-3GlcNAcβ1-3Galβ1-4Glcβ-sp4	LSTa	LSTa	152	7
916	APPAT(SiaTn)SGPAPRTDPASTVGHAP-PEG3-EDAGVPLSVTRVFSGYAFES-PEG3-NH- Ethoxy-cyclobutene-1,2-dione		GP42-SiaTn-dione	150	29
129	Galβ1-3(6-O-Bn)GlcNAcβ-sp3		6BnLeC	148	34
222	Galα1-3Galβ1-4GlcNAcβ-sp3	Galili (tri)	Galili3	148	27
215	Fucα1-2Galβ1-3GlcNAcβ-sp3	Led, H (type 1)	LeD	137	30
373	Galα1-3Galβ1-4GlcNAcβ1-3Galβ-sp3	Galili (tetra)	Galili4	136	30
216	Fucα1-2Galβ1-4GlcNAcβ-sp3	H (type 2)	Htype2	135	49
905	Crypted formula, available on request		Crypted formula	103	39
909	Crypted formula, available on request		Crypted formula	98	28
903	Crypted formula, available on request		Crypted formula	94	6
906	Crypted formula, available on request		Crypted formula	94	24
542	Galβ1-3GlcNAcβ1-3Galβ1-4(Fucα1-3)GlcNAcβ1-6(Galβ1-3GlcNAcβ1-3)Galβ1-4Glcβ-sp4	MF(1-3)iLNO	MF(1-3)iLNO	91	42
538	Galβ1-4(Fucα1-3)GlcNAcβ1-6(Galβ1-3GlcNAcβ1-3)Galβ1-4Glcβ-sp4	MFLNH III	MFLNH III	89	10
805	GalNAcβ1-4(6-O-Bn)GlcNAcβ-sp3		6'Bn-LacdiNAc	89	12
399	Galβ1-3GlcNAcα1-3Galβ1-3GlcNAcβ-sp2		LeCa3'LeC-C2	86	22
273	Fucβ1-2Galβ1-4GlcNAcβ-sp3		Fb2LN	80	53
378	Galβ1-3GlcNAcα1-3Galβ1-4GlcNAcβ-sp3		LeCa3'LN	72	48
499	Galβ1-4GlcNAcβ1-6(Galβ1-4GlcNAcβ1-3)Galβ1-4GlcNAcβ-sp2	I	LN2-3',6'LN	72	38
904	Crypted formula, available on request		Crypted formula	70	24
386	Galβ1-4GlcNAcα1-6Galβ1-4GlcNAcβ-sp2		LNa6'LN	68	21
1212	-3)Fucα1-3Xlufβ1-		E. coli O95	68	62
139	Galβ1-4GlcNAcα-sp3		LNa	67	23
192	GalNAcβ1-4(6-O-Su)GlcNAcβ-sp3		LacdiNAc6Su	66	8
154	3-O-Su-Galβ1-3GlcNAcβ-sp3		LeC3'Su	64	11
193	3-O-Su-GalNAcβ1-4GlcNAcβ-sp3		LacdiNAc3'Su	63	10
177	3-O-Su-Galβ1-4(6-O-Su)GlcNAcβ-sp3		LN3'6Su2	59	12
242	GlcNAc1αa1-3Galβ1-4GlcNAcβ-sp2		GNa3'LN-C2	57	42
489	Galβ1-4GlcNAcβ1-3(GlcNAcβ1-6)Galβ1-4GlcNAcβ-sp2		LN3'(GN6')LN	57	33
86	Galβ1-3GlcNAcβ-sp2	Lec	LeC-C2	56	29
229	Galβ1-3Galβ1-4GlcNAcβ-sp4		Ab3'LN-Gly	56	19
428	Neu5Acα2-3Galβ1-4(Fucα1-3)(6-O-Su-)GlcNAcβ-sp3	6-O-Su-SiaLex	SiaLeX6Su	56	13
271	Galβ1-6Galβ1-4Glcβ-sp4		Gal6'Lac	54	13
380	Galβ1-3GlcNAcα1-6Galβ1-4GlcNAcβ-sp2		LeCa6'LN	54	19
917	APPAT(Tn)SGPAPR(Tn)TDPASTVGHAP-PEG3-NH- Ethoxy-cyclobutene-1,2-dione		GP22-(Tn)2-dione	54	10
248	GlcNAcβ1-3Galβ1-4Glcβ-sp2		GN3'Lac	53	19
253	GlcNAcβ1-6Galβ1-4GlcNAcβ-sp2		GN6'LN	52	42
364	Galα1-3Galβ1-4(Fucα1-3)GlcNAcβ-sp3	αGalLex	aGalLeX	52	32
502	(Glcα1-6)6β-sp4	maltohexaose	(Ga6)6b	52	10
144	Galβ1-3(6-O-Su)GlcNAcβ-sp2		LeC6Su-C2	51	20
537	Neu5Aα2-3Galβ1-4GlcNAcβ1-3Galβ1-4Glcβ-sp4	LSTd	LSTd	51	10
203	Galβ1-4(6-O-Su)GlcNAcβ-sp2		LN6Su	50	10
275	GalNAcβ1-3Galβ1-4GlcNAcβ-sp3		ANb3'LN	50	35
811	3,6-O-Me2-Glcβ1-4(2,3-O-Me2)Rhaβ-O(p-C6H4)-OCH2CH2NH2		KN05097	50	19
274	GalNAcα1-3Galβ1-4GlcNAcβ-sp3		ANa3'LN	49	14
231	Galβ1-4GlcNAcβ1-3GalNAcα-sp3		LN3Tn	48	7
405	Galα1-3(Fucα1-2)Galα1-4GlcNAcβ-sp3		Btria4GN	48	4
1213	-3(Glcα1-2)Rhaα1-2Rhaα1-2Rhaα1-3(Glcα1-2)Rhaα1-		E. coli O99	47	10
1605	-3(Glcα1-6)GlcNAcβ1-4(GlcNAcβ1-2)GlcAβ1-3(L-Thr2-6)GalAβ1-		P. mirabilis O11	47	12
527	Neu5Acα2-3Galβ1-4GlcNAcβ1-3Galβ1-4GlcNAcβ-sp2		3'SLN-LN	46	13
49	Neu5Acα-sp9		Sia-Bn	44	22
501	Galβ1-3GalNAcβ1-3Galα1-4Galβ1-4Glcβ-sp4	Gb5	Gb5	44	12
1611	-2(Rib-ol5-P-3)Galβ1-3GlcNAcα1-3(EtN1-75%P-6)Glcβ1-3GlcNAcβ1-		P. mirabilis O33	44	9
1808	-4Glcβ1-3GalNAcβ1-4GalNAcβ1-4Galβ1-		P. vulgaris O65	44	12
96	Galβ1-4GlcNAcβ-sp2	N-acetyllactosamine, LN	LN-C2	43	13
220	Galα1-3Galβ1-4Glcβ-sp2		Aa3'Lac-C2	43	12
106	GalNAcβ1-4GlcNAcβ-sp3	LacdiNAc	LacdiNAc	42	14
2013	Shigella boydii type X		Sh. boydii type X	42	8
310	Neu5Acα2-3Galβ1-4GlcNAcβ-O(CH2)3NH-amide-Neu5Acα2-3Galβ1-4GlcNAcβ-sp3		(3'SLN)2	41	12
85	Galβ1-3GlcNAcβ-sp3	Lec	LeC	40	16
156	3-O-Su-Galβ1-4GlcNAcβ-sp2		LN3'Su-C2	40	9
325	Neu5Acα2-3Galβ1-4Glcβ-sp4-Ala		3'SL-Ala	40	27
370	GalNAcβ1-3(Fucα1-2)Galβ1-4GlcNAcβ-sp3		ANb3'(Fa2')LN	40	2
402	GalNAcα1-3(Fucα1-2)Galα1-4GlcNAcβ-sp3		Atria4GN	40	18
529	Neu5Acα2-6(Galβ1-3)GlcNAcβ1-3Galβ1-4Glcβ-sp4	LSTb	LSTb	40	3
1014	-2Galβ1-3GlcNAcα1-4Rhaα1-3GlcNAcβ1-		S. enterica O59	40	10
1222	-3Rhaα1-3Rhaα1-2Glcα1-3GlcNAcα1-		E. coli O148	40	7
1603	-2Glcβ1-3L6dTal2(85%)Acα1-3GlcNAcβ1-		P. mirabilis 3B-m	40	13
145	Galβ1-3(6-O-Su)GlcNAcβ-sp3		LeC6Su	39	19
186	Neu5Acα2-8Neu5Acα2-sp3	(Sia)2	(Sia)2	39	8
279	Galβ1-3GlcNAcα1-3GalNAcα-sp3	LeCa3Tn	LeCa3Tn	39	11
2101	-3Rhaα1-3Rhaα1-2Galα1-3GlcNAcα1-		Sh. dysenteriae type 1	39	13
140	Galα1-3GalNAc(fur)β-sp3		Tab(f)	38	20
208	Galβ1-3GlcNAcβ-sp4	Lec	LeC-Gly	38	7
212	D-glycero-α-D-talo-octulosonic acid (Ko)-(2→4)-αKdo-sp11		NW61S	38	12
221	Galα1-3Galβ1-4Glcβ-sp4		Aa3'Lac-Gly	38	19
333	Neu5Gcα2-3Galβ1-3-(6-O-Su)GlcNAcβ-sp3		3'SiaLeC(Gc)6Su	38	19
388	Galβ1-4GlcNAcβ1-6(Galβ1-3)GalNAcα-sp3		LN6TF	38	16
484	GalNAcα1-3(Fucα1-2)Galβ1-3(Fucα1-4)GlcNAcβ-sp3	ALeb	ALeB	38	11
809	GalNAcβ1-3GalNAcα-sp3		ANb3ANa	38	19
1220	-2Fuc3(65%)Ac4(35%)Acα1-2Galβ1-3GalNAcα1-3GalNAcα1-		E. coli O127	38	6
1602	-3(Rib1(50%)Ac-ol5-P-6)Galβ1-4(GlcNAcβ1-2)Glcβ1-3GlcNAcβ1-		P. mirabilis 1B-m	38	13
1810	-4Glcβ1-3GalNAcβ1-4GalNAcβ1-4Galβ1-		P. vulgaris TG251	38	5
2006	-6(R-Lac2-4)Glcβ1-4GalNAcα1-3GalNAcβ1-		Sh. boydii type 17	38	16
8009	-4(R-Lac2-3Rhap2Acα1-3)Manβ1-4Manα1-3GalNAcβ1- LPS		E. coli O58 LPS	38	15
26	Rhaβ-sp4		bR	37	13
235	GalNAcα1-3(Fucα1-2)Galβ-sp3	Atri	Atri	37	6
1201	-4(Colα1-3)(Colα1-6)Glcα1-4Galα1-3GlcNAcβ1-		E. coli O11	37	14
8011	-3(S-Lac2-4)GlcNAcβ1-2Rhaα1-2Rhaα1-3(Glcβ1-2)Rhaα1-3GlcNAcβ1- LPS		E. coli O150 LPS	37	6
11	GlcNAcβ-sp2		GN-C2	36	6
99	Galβ1-4GlcNAcβ-sp8	N-acetyllactosamine, LN	LN-PEG	36	23
128	Galβ1-4Glcβ-sp4-Trp		Lac-Trp	36	16
217	Fucα1-2Galβ1-3GalNAcα-sp3	H (type 3)	Htype3	36	13
243	GlcNAcα1-3Galβ1-4GlcNAcβ-sp3		GNa3'LN	36	16
304	Neu5Gcα2-6Galβ1-4GlcNAcβ-sp3		6'SLN(Gc)	36	24
495	Manα1-6(Manα1-3)Manα1-6(Manα1-3)Manβ-sp4	Man5	(Ma)5b	36	16
802	Galβ1-3GalNAc(fur)β-sp3		Tbb(f)	36	30
900	H-(Gly)6-NH2 Gly6-amide, linear		Gly6	36	13
1008	-3Galf2(30%)Acβ1-3Galα1-		S. enterica O67	36	13
1215	-4(GlcpNAcβ1-3)GalNAcα1-2Glcα1-4L-IdoAα1-3GalNAcβ1-		E. coli O112ab	36	11
8007	-6Manα1-2(Glcα1-4)Manα1-2(Glcα1-3)Manβ1-3GlcNAcα1- LPS		E. coli O73 LPS	36	7
127	Galβ1-4Glcβ-sp4-Phe		Lac-Phe	35	12
506	Arafβ1-2Arafα1-5(Arafβ1-2Arafα1-3)Arafα1-5Arafα-O(CH2)2NHCOCH2(OCH2CH2)6NH2		Araf6	35	14
510	Manα1-6(Manα1-3)Manα1-6(Manα1-3)Manα-sp4		Man5a	35	4
1244	Escherichia coli O37		E. coli O37	35	13
6	GalNAcβ-sp3		bAN	34	19
28	Xylβ-sp4		bXyl	34	7
136	Galβ1-4Glcβ-sp4-Ile		Lac-Ile	34	18
308	KDNα2-3Galβ1-4GlcNAcβ-sp2		KDN3'LN	34	7
507	GalNAcα1-3GalNAcβ1-3Galα1-4Galβ1-4Glcβ-sp3	Fs-5	Fs-5	34	4
852	GlcNAcβ1-4-[HOOC(CH3)CH]-3-O-GlcNAcα-sp4		GN-aMur	34	20
902	Crypted formula, available on request		Crypted formula	34	1
1025	-3FucNAcα1-4(GlcNAcβ1-2)GalAα1-3FucNAcα1-3GlcNAcβ1-		C. sakazakii G2592 O7	34	12
1308	-3(Dhpa2-4Manβ1-4)Galα1-4GalNAcβ1-3GalNAcβ1-		P. alcalifaciens O31	34	10
2001	-3(Ribfβ1-4GlcAβ1-4)Galα1-6Manα1-2Manα1-3GalNAcβ1-		Sh. boydii type 10	34	5
2501	Streptococcus equi sp. hyaluronic acid sodium salt		S. equi sp. hyaluronic acid	34	14
89	Galβ1-3GalNAcα-sp3	TF	TF	33	9
804	[Galβ1-4GlcNAcβ-OCH2CH2]2NH		LN_dimer	33	11
1001	-4Qui3Nα1-3Rhaα1-4Galβ1-3(Glcβ1-4)GalNα1-		S. enterica O28deAc	33	21
1012	-2(Fuc3NFoα1-3)Manβ1-3Glcβ1-3GlcNAcβ1-		S. enterica O60	33	13
1613	-3(EtNAc1-P-6)GlcNAcα1-3D-Asp2Ac4-4)Qui4Nβ1-6Glcα1-4GalAα1-		P. mirabilis O38	33	8
57	D-Ribβ -sp4		bRib	32	7
87	Galβ1-3Galβ-sp3		Ab3A	32	7
122	Manα1-6Manβ-sp4		Ma6M	32	7
130	(6-O-Bn-Galβ1)-3GlcNAcβ-sp3		6'BnLeC	32	6
131	(6-O-Bn-Galβ1)-3(6-O-Bn)GlcNAcβ-sp3		Bn2LeC	32	6
150	3-O-Su-Galβ1-3GalNAcα-sp3		TF3'Su	32	10
165	GlcAβ1-3Galβ-sp3		GUb3A	32	7
176	3-O-Su-Galβ1-4(6-O-Su)Glcβ-sp2		Lac3',6Su2	32	8
194	6-O-Su-GalNAcβ1-4GlcNAcβ-sp3		LacdiNAc6'Su	32	7
232	Galβ1-4GlcNAcβ1-6GalNAcα-sp3		LN6Tn	32	1
246	GlcNAcβ1-2Galβ1-3GalNAcα-sp3		GN2'TF	32	17
254	GlcNAcβ1-6(Galβ1-3)GalNAcα-sp3	core 2	core2	32	16
272	Neu5Acα2-3Galβ1-4Glcβ-sp4-Cit		3'SL-Cit	32	9
297	Neu5Acβ2-6Galβ1-4Glcβ-sp2		b6'SL	32	11
299	Neu5Acα2-3Galβ1-3GlcNAcβ-sp3	3'SiaLeC	3'SiaLeC	32	7
329	Neu5Acα2-3Galβ1-4Glcβ-sp4-Trp		3'SL-Trp	32	6
337	GalNAcα1-4Galβ1-4GlcNAcβ-sp3		ANa4'LN	32	5
381	Galβ1-3GlcNAcβ1-6Galβ1-4GlcNAcβ-sp2		LeC6'LN	32	11
387	Galβ1-4GlcNAcβ1-6Galβ1-4GlcNAcβ-sp2		LNb6'LN	32	11
812	Galβ1-4Glcα-sp4		Laca	32	15
853	6-O-Su-Galα1-3GalNAcα-sp3		6'SuTaa	32	7
910	Npentyl-Indol-linked-3-NH2 (AcOH salt)		NpentylIndol	32	17
1202	-2Galβ1-3FucNAcα1-3GlcNAcβ1-		E. coli O15	32	20
1232	Galα1-2Galα1-2(Galb1-4)Glcα1-3Glcα1-/inner core-lipid A/		E. coli O14	32	5
1301	-3(Qui3NFoα1-4)GalA6NH2α1-4GalNAcα1-4Galα1-3GalNAcβ1-		P. alcalifaciens O3	32	10
1410	-4ManNAc3NAmAβ1-4LGulNAc3NAcAα1-3DFucNAcβ1-		P. aerginosa O2ac(F3)	32	8
1608	-3GlcAβ1-4(Galα1-3)FucNAcα1-3GlcNAcα1-		P. mirabilis O23	32	6
1612	-2Fuc3N(R-3HOBu)4Acβ1-6Glc3Acα1-4GlcAβ1-3GlcNAcα1-		P. mirabilis O35	32	12
1702	-3(Glcβ1-3GlcNAc4(S-Lac)b1-2)Rhaα1-2Rhaα1-2Gal6Acα1-3GlcNAcβ1-		P. penneri 113	32	7
1704	-6GlcNAc3(S-Lac)α1-3LQuiNAcα1-3GlcNAcα1-		P. penneri 28	32	10
2010	-2Galfβ1-3GlcNAcα1-8(3HOBut1-7)Pse5Ac2-6Galα1-6Glcα1-		Sh. boydii type 7	32	7
2107	-2Gal3,4(RPyr)b1-4Manβ1-4Galα1-3GlcNAcβ1-		Sh. dysenteriae type 9	32	18
8005	-2Rib-ol5-P-6Galα1-3FucNAmα1-3(GlcNAcβ1-4)GlcNAcβ1- LPS		E. coli O151 LPS	32	10
166	GlcAβ1-6Galβ-sp3		GUb6A	31	3
262	Galβ1-3GalNAcβ1-3Galβ-sp4		Tbb-A	31	10
912	APPA(Tn)TSGPAPRTDPASTVGHAP-sp12		GP22-Tn	31	7
1005	-4Qui3NAcα1-3Rhaα1-4Galβ1-3(Glcβ1-4)GalNAcα1-		S. enterica O28	31	15
1214	-4-8eLeg5Ac7Acα2-6Galβ1-3FucNAcα1-3GlcNAcα1-		E. coli O108	31	5
1405	Rhaα1-3Rhaα1-4GalNAcAα1-3QuiNAcβ1-3Rhaα1-3(Glcα1-6)Glcβ1-3(Glcα1-4)(L-Ala1-2GalNα1-3(P-6)L-gro-manHep7Cmα1-3(P-2)(P-4)L-gro-manHepα1-5Kdoα		P. aerginosa O13ac	31	13
1501	Proteus genomospecies 5/6 O79		P. genomospecies 5/6 O79	31	5
3501	Rha:Ara:Gal:GalA 9:3:79:9, MW 900-2000 kDa		Galactan-1	31	10
13	GlcNAcβ-sp8		GN-PEG	30	7
24	GlcNAcα-sp3		GNa	30	5
71	Fucα1-2Galβ-sp3	Hdi	Hdi	30	7
98	Galβ1-4GlcNAcβ-sp5	N-acetyllactosamine, LN	LN-C8	30	9
112	Glcβ1-6Glcβ-sp4	gentiobiose	gent	30	16
133	Galβ1-4Glcβ-sp4-Ala		Lac-Ala	30	8
137	Galβ1-4Glcβ-sp4-Nle		Lac-Nle	30	11
169	Neu5Acα2-3Galβ-sp3	GM4	GM4	30	6
236	GalNAcα1-3(Fucα1-2)Galβ-sp5	Atri	Atri-C8	30	7
239	GalNAcβ1-3(Fucα1-2)Galβ-sp3		Fa2(ANb3)A	30	5
269	Galβ1-3Galβ1-4Glcβ-sp4		Gal3'Lac	30	13
295	Neu5Acα2-6Galβ1-4Glcβ-sp2	6'SL	6'SL-C2	30	9
322	(Neu5Acα2-8)3β-sp3		(Sia)3b	30	12
363	Galα1-3(Fucα1-2)Galβ1-3GalNAcβ-sp3	B (type 4)	Btype4	30	16
482	Galα1-3(Fucα1-2)Galβ1-3(Fucα1-4)GlcNAcβ-sp3	BLeb	BLeB	30	7
503	(GlcNAcβ1-4)6-sp4	chitohexaose	Ch6	30	13
810	GalNGcα1-3GalNAcα-sp3		core5Gc	30	11
911	N-C5-indazole-3-CONH-PEG-NH2 (AcOH salt)		NC5-indazole	30	16
913	APPAT(Lac)YGPAPRTDPASTVGHAP-sp12		GP22-Lac	30	13
1009	-3(S-3HOBut1-2Ala1-4)Qui4Nβ1-6GlcNAcα1-3QuiNAcα1-3GlcNAcα1-		S. enterica O58	30	8
1020	-7Neu5Acα2-3FucNAmα1-3GlcNAc6Acβ1-		S. enterica O21	30	17
1021	-3(GlcNAcβ1-2)Rhaα1-2Rhaα1-4Glcα1-3GalNAcβ1-		S. enterica O57	30	4
1204	-2(S-3HOBut1-4)Qui4Nα1-4GalNAcβ1-4Rhaα1-3GlcNAc6(30%)Acβ1-		E. coli O49	30	14
1216	-3Rib-ol5-P-6Galα1-3FucNAmα1-3GlcNAcβ1-		E. coli O118	30	6
1228	-2)Galα1-3(Fucα1-2)Galβ1-3GalNAcβ1-3GalNAcβ(1-		E. coli O86_B7	30	4
1248	GlcNAcα1-2Glcα1-2Glcα1-3(Galα1-6)Glcα1-/inner core-lipid A/		E. coli O100	30	3
1402	-3Rhaα1-4LGalNAcAα1-3QuiNAcα1-		P. aerginosa O10ac(F5)	30	7
1413	-2LRha3Acα1-6GlcNAcα1-4LGalNAcA3Acα1-3(S-3HOBut1-4)QuiNAc4Nβ1-		P. aerginosa O3(Habs 3)	30	16
1417	-2Rhaα1-4GalNAcA3Acα1-4GalNFoAα1-3QuiNAcα1-		P. aerginosa O6(F1)	30	12
1503	-2Rhaα1-2Rhaα1-2Rhaα1-4GalAα1-3GlcNAcα1-		E. cloacae G2277	30	8
1601	Proteus mirabilis 12B-r		P. mirabilis 12B-r	30	10
1615	-4(GalA6(L-Thr)3Acα1-3)GalNAcβ1-3Rhaβ1-4GlcNAc6Acβ1-		P. mirabilis O58	30	5
1617	-4(S,R-CetLys2-6)GlcAb1-6GalNAcα1-6GlcNAcβ1-3GlcNAcβ1-		P. mirabilis O60	30	7
1701	-3GlcAβ1-4(Galα1-3)FucNAcα1-3GlcNAcα1-		P. penneri 107	30	13
2003	-6Galα1-4GlcAβ1-6Galβ1-4Galβ1-4GlcNAcβ1-		Sh. boydii type 14	30	3
8010	-4(GlcpNAcβ1-3)GalNAcα1-2Glcα1-4L-IdoAα1-3GalNAcβ1- LPS		E. coli O112ab LPS	30	9
3	Galβ-sp3		bA	29	10
102	GalNAcα1-3Galβ-sp3	Adi	Adi	29	11
164	GlcAβ1-3GlcNAcβ-sp3		GUb3GN	29	2
178	6-O-Su-Galβ1-4(6-O-Su)Glcβ-sp2		Lac6,6'Su2	29	7
540	Galβ1-4(Fucα1-3)GlcNAcβ1-6(Neu5Acα2-6Galβ1-4GlcNAcβ1-3)Galβ1-4Glcβ-sp4	MSMFLNnH	MSMFLNnH	29	8
632	(GlcAβ1-3GlcNAcβ1-4)13-NH(p-C6H4)CH2CH2NH2	hyaluronic acid	HyalU13-ol	29	15
1024	-3(Rha2(%)Ac3(%)Ac4(%)Acα1-4GalAα1-2)Rhaα1-4Glcα1-2Rhaα1-3GlcNAcβ1-		C. sakazakii G2356 O2	29	7
1208	-4(R-Lac2-3Rhap2Acα1-3)Manβ1-4Manα1-3GalNAcβ1-		E. coli O58	29	4
1210	-6Manα1-2(Glcα1-4)Manα1-2(Glcα1-3)Manβ1-3GlcNAcα1-		E. coli O73	29	6
1409	-4ManNAc3NAmAβ1-4LGulNAc3NAcAα1-3DFucNAc4Nβ1-		P. aerginosa O2ac	29	12
1616	-4(GlcAα1-3)FucNAcα1-3GlcNAcβ1-		P. mirabilis O6	29	6
2005	-4GlcAβ1-2(Galα1-3)Man6(50%)Acβ1-4Manβ1-3GlcNAcβ1-		Sh. boydii type 16	29	9
2103	-3(R-Lac2-4Glcβ1-6Glcα1-4)Galβ1-6Galfβ1-3GalNAcβ1-		Sh. dysenteriae type 3	29	4
2204	-2Rhaα1-2Rhaα1-3Rha2Acα1-3GlcNAcβ1-		Sh. flexneri type 3b	29	3
2205	-3(Glcα1-6)GlcNAcβ1-2Rhaα1-2Rhaα1-3Rhaα1-		Sh. flexneri type 4a	29	8
2208	-3GlcNAcβ1-2(Glcα1-3)Rhaα1-2(Glcα1-3)Rhaα1-3Rhaα1-		Sh. flexneri type 5b	29	9
2221	-2(Glcα1-3)Rhaα1-2(EtN1-P-3)Rhaα1-3Rhaα1-3GlcNAcβ1-		Sh. flexneri type Xv	29	2
3502	Rha:Ara:Gal:GalA 17:3:62:18, MW 100-400kDa		Galactan-2	29	12
14	GlcN(Gc)β-sp4		bGN(Gc)	28	7
25	GalNAcβ-sp10		bAN-PEG2	28	10
38	3-O-Su-GalNAcβ-sp3		bAN3Su	28	7
43	6-O-Su-GlcNAcβ-sp3		GN6Su	28	7
51	Neu5Acβ-sp9		bSia-Bn	28	7
52	Neu5Gcα-sp3		aNeu5Gc	28	17
78	Galα1-3GalNAcα-sp3	Tαα	Taa	28	9
93	Galβ1-4Glcβ-sp4	Lactose, Lac	Lac-Gly	28	5
118	GlcNAcβ1-6GalNAcα-sp3	core 6	core6	28	9
197	3,6-O-Su2-GalNAcβ1-4-GlcNAcβ-sp3		LacdiNAc3',6'Su2	28	10
290	Neu5Acα2-6(Galα1-3)GalNAcα-sp3		A3a(Sia)Tn	28	12
298	Neu5Acα2-3Galβ1-4GlcNAcβ-sp3	3'SLN	3'SLN	28	8
328	Neu5Acα2-3Galβ1-4Glcβ-sp4-Phe		3'SL-Phe	28	4
389	GalNAcβ1-3Galα1-4Galβ1-4Glcβ-sp3	Gb4, P	Gb4	28	7
483	Galα1-3(Fucα1-2)Galβ1-4(Fucα1-3)GlcNAcβ-sp3	BLey	BLeY	28	13
491	GalNAcα1-3(Fucα1-2)Galβ1-4(Fucα1-3)GlcNAcβ-sp3	ALey	ALeY	28	10
530	(Neu5Acα2-3Galβ1)2-3,4-GlcNAcβ-sp3		(Sia3A)2-3,4GN	28	5
801	GalNAcα1-3GalNAc(fur)β-sp3		Fs(f)-2	28	9
814	Manα1-6Manα-sp4		Ma6Ma	28	3
918	APPAT(Tn)SGPAPR(Tn)TDPASTVGHAP-PEG3-K-PEG3-TALVVDDGVLNEENV-PEG3-NH- Ethoxy-cyclobutene-1,2-dione		GP38-(Tn)2-dione	28	7
1007	-2(Galfα1-4)Galα1-3ManNAcβ1-6Galfβ1-3GlcNAcβ1-		S. enterica O17	28	3
1013	-4Manα1-2Manα1-2Manβ1-3GalNAcα1-		S. enterica O18	28	13
1022	-3(Ser2Ac1-4)Qui4Nβ1-3Ribfβ1-4GalNAcα1-3GlcNAcα1-		S. enterica O56	28	3
1211	-2(Galfα1-4)Galα1-3ManNAcβ1-6Galfβ1-3GlcNAcβ1-		E. coli O85	28	4
1217	-2(RhaNAc3NFoβ1-3)Manβ1-3Galα1-4Rhaα1-3GlcNAcα1-		E. coli O119	28	5
1238	-3Galα1-3(GlcAb1-4)Fucα1-4GlcNAcβ1-3Fucα1-3GlcNAcβ1-		E. coli O41	28	9
1241	Escherichia coli O81		E. coli O81	28	10
1249	Escherichia coli O102		E. coli O102	28	10
1253	-2Ribfβ1-4Galβ1-4GlcNAcα1-4Galβ1-3GlcNAcα1-		E. coli O153	28	7
1302	Providencia alcalifaciens O3_2 capsular polysaccharide		P. alcalifaciens O3 CPS	28	8
1306	-4(GlcNAcβ1-2Glcβ1-2)(GlcNAcβ1-3)Galβ1-3GalNAcα1-4Galβ1-3GalNAcβ1-		P. alcalifaciens O12	28	5
1312	-4Glcβ1-3Galα1-4GalNAcβ1-4(L-Ser2-6)GlcAβ1-3GalNAcβ1-		P. alcalifaciens O60	28	5
1411	-4ManNAc3NAmAβ1-4ManNAc3NAcAβ1-3DFucNAcα1-		P. aerginosa O2ad(F7)	28	3
1412	-4LGulNAc3NAmAα1-4ManNAc3NAcAβ1-3DFucNAc4Acα1-		P. aerginosa O2adf	28	14
1414	-2Rha3Acα1-6GlcNAcα1-4LGalNAcAα1-3QuiNAc4NSHbβ1-		P. aerginosa O3ab	28	8
1803	-4GalN6Acα1-3DFuc2Acα1-3(EtN1-P-6)GlcNAcβ1-3Galα1-		P. vulgaris O19ab	28	7
2207	-3GlcNAcβ1-2Rhaα1-2(Glcα1-3)Rhaα1-3Rhaα1-		Sh. flexneri type 5a	28	4
2211	-3GlcNAcβ1-2(Glcα1-3)Rhaα1-2Rhaα1-3Rhaα1-		Sh. flexneri type X	28	6
2216	Shigella flexneri type 5c		Sh. flexneri type 5c	28	13
3401	-4Glcβ1-4Glcβ1-3Glcβ1-		bGlucan	28	1
92	Galβ1-4Glcβ-sp2	Lactose, Lac	Lac-C2	27	10
182	3,6-O-Su2-Galβ1-4GlcNAcβ-sp2		LN3'6'Su2	27	7
204	4-O-Su-GalNAcβ1-4GlcNAcβ-sp2		LacdiNAc4'Su-C2	27	12
234	Galβ1-4(Fucα1-3)GlcNAcβ-sp3	Lex	LeX	27	1
237	GalNHα1-3(Fucα1-2)Galβ-OCH2CH2CH2NHAc		ABtri	27	10
327	Neu5Acα2-3Galβ1-4Glcβ-sp4-Nle		3'SL-Nle	27	5
331	Neu5Gcα2-3Galβ1-3GlcNAcβ-sp3		3'SiaLeC(Gc)	27	10
335	Neu5Acα2-3Galβ1-3-(6-O-Su)GlcNAcβ-sp3		3'SiaLeC6Su	27	8
404	GalNAcα1-3Galβ1-4(Fucα1-3)GlcNAcβ-sp3	αGalNAcLex	ANaLeX	27	12
1245	-2Galβ1-4Manβ1-4Galα1-3GlcNAcβ1-		E. coli O40	27	6
1304	-2Glcβ1-6Galα1-6GalNAcα1-4(Glcβ1-3)GalNAcα1-3GalNAcα1-		P. alcalifaciens O9	27	4
1408	Pseudomonas aeruginosa O2abc		P. aerginosa O2abc	27	10
1415	-2Rhaα1-3FucNAcα1-3FucNAcα1-3QuiNAcα1-		P. aerginosa O4ab	27	4
1606	-3GlcNAcβ1-3(S,R-CetLys2-6GalAα1-4)Galα1-		P. mirabilis O13	27	10
1804	-3GlcNAcβ1-3(Qui3NAc2(65%)Ac4Acα1-2)Rhaβ1-4Rhaα1-4GlcAβ1-		P. vulgaris O22	27	14
2009	-3(GlcAβ1-4)Galα1-6Manα1-2Manα1-3GalNAcβ1-		Sh. boydii type 6	27	3
2012	-4Glcα1-4GlcAβ1-3GlcNAcα1-3Rhaα1-		Sh. boydii type 9	27	5
21	Galβ-sp4		bA-Gly	26	5
30	Glcβ-sp4		bG-Gly	26	7
73	Fucα1-4GlcNAcβ-sp3	Le	Le	26	16
74	Fucβ1-3GlcNAcβ-sp3		Fb3GN	26	7
88	Galβ1-3GalNAcβ-sp3	Tββ	Tbb	26	10
97	Galβ1-4GlcNAcβ-sp3	N-acetyllactosamine, LN	LN	26	19
105	GalNAcβ1-3GalNAcβ-sp3	para-Fs	para-Fs	26	2
123	Manβ1-4GlcNAcβ-sp4		Mb4GN	26	16
142	GlcNAcα1-3GalNAcβ-sp3		GNa3AN	26	9
152	3-O-Su-Galβ1-4Glcβ-sp2	SM3	Lac3'Su	26	7
168	GlcNAcβ1-4Mur-L-Ala-D-i-Gln-Lys	GMDP-Lys	GMDPLys	26	13
172	Neu5Acα2-6GalNAcα-sp3	SiaTn	SiaTn	26	7
189	3,6-O-Su2-Galβ1-4(6-O-Su)GlcNAcβ-sp2		LN3'66'Su3	26	3
201	3,4-O-Su2-GalNAcβ1-4-GlcNAcβ-sp3		LacdiNAc3',4'Su2	26	7
219	Fucα1-2Galβ1-4Glcβ-sp4	H (type 6)	Htype6	26	7
240	(Glcα1-4)3β-sp4	maltotriose	(Ga4)3b	26	5
255	GlcNAcβ1-6(GlcNAcβ1-3)GalNAcα-sp3	core 4	core4	26	1
256	GlcNAcβ1-6(GlcNAcβ1-4)GalNAcα-sp3		GN2-4,6Tn	26	4
266	Galα1-4Galβ1-4GlcNAcβ-sp3	P1	P1	26	8
276	GlcNAcβ1-4Galβ1-4GlcNAcβ-sp3		GN4'LN-C3	26	13
278	GalNAcα1-3GalNAcβ1-3Galβ-sp3	Fs-3	Fs-3	26	10
288	3-O-Su-Galβ1-4(Fucα1-3)GlcNAcβ-sp3	3'-O-Su-Lex	3'SuLeX	26	3
315	Neu5Acα2-3Galβ1-4-(6-O-Su)GlcNAcβ-sp3		3'SLN6Su	26	6
341	Neu5Acα2-3-(6-Su)Galβ1-4GlcNAcβ-sp2		6'Su3'SLN	26	8
362	Galα1-3(Fucα1-2)Galβ1-3GalNAcα-sp3	B (type 3)	Btype3	26	11
392	GalNAcα1-3(Fucα1-2)Galβ1-3GalNAcα-sp3	A (type 3)	A(type 3)	26	6
396	(GlcNAcβ1)3-3,4,6-GalNAcα-sp3		GN3-3,4,6Tn	26	4
531	Neu5Acα2-8Neu5Acα2-3(GalNAcβ1-4)Galβ1-4Glcβ-sp2	GD2	GD2	26	11
800	GlcNAcα1-4GlcNAcβ-sp3		GNa4GN	26	6
850	Galβ1-3(6-O-Su)GalNAcα-sp3		6SuTF	26	7
1011	-3(GalNAcA6NH2α1-2)Rhaα1-2Rhaα1-3Rhaα1-2Rhaα1-3GlcNAcβ1-		S. enterica O62	26	10
1219	-2(Glcα1-3)Manα1-3Fucα1-3GalNAcα1-4(Galb1-3)GalNAcβ1-		E. coli O125	26	7
1226	-4(Fucα1-3)GlcNAc6(30%)Acα1-4GlcAα1-3Fucα1-3GlcNAcβ1-		E. coli O168	26	11
1233	-2Rhaα1-2Rhaα1-2Rhaα1-2Glcα1-3GlcNAc6Acα1-		E. coli O19ab	26	6
1243	-4(Rhaα1-2Fucα1-3)Manα1-3Fucα1-3GlcNAcβ1-		E. coli O36	26	5
1246	-4(D-aThr3(70%)Ac2-6)GlcAβ1-6Galβ1-6Glcβ1-3GalNAc6(15%)Acβ1-		E. coli O46	26	4
1247	-6(Rhaα1-3)Manα1-2(Glcα1-3)Manα1-2Manα1-2Manb1-3GlcNAcα1-		E. coli O68	26	3
1251	-2Rhaα1-2Rhaα1-3Rha2Acα1-3(Glcα1-6)GlcNAcβ1-		E. coli O135	26	10
1252	-3(Galfα1-2Rhaα1-4)Galβ1-4Glcα1-4GlcAα1-3GalNAcβ1-		E. coli O140	26	4
1255	-2Rha4NAcα1-3Fucα1-4Glcβ1-3GalNAcα1-		E. coli O157	26	4
1607	GalNAcβ1-4GalNAcα1-3GlcNAcα1-2Rib-ol		P. mirabilis O16	26	9
1614	-6(GalA6(L-Lys)α1-4)GalNAcβ1-4(Glcα1-2)GlcAβ1-3GalNAcβ1-		P. mirabilis O3ab	26	13
1703	-4(Glcα1-2)GlcA3Acβ1-3GlcNAcα1-2(R-3HOBut1-3)Fuc3Nβ1-6Glc4Acα1-		P. penneri 17	26	4
1807	-4Glc6(65%)Acα1-3GlcA4Acβ1-3GlcNAcα1-3GlcA4(87%)Acβ1-		P. vulgaris O46	26	13
2102	-1D-Gro3-P-6Glcβ1-4(Glcα1-6Gal2(25%)Acα1-3)FucNAcα1-3GlcNAcβ1-		Sh. dysenteriae type 11	26	7
2106	-4GlcAβ1-3GalNAcβ1-3(GlcNAcβ1-4Glcβ1-4)GalNAcβ1-		Sh. dysenteriae type 8	26	17
2206	-3(Glcα1-6)GlcNAcβ1-2Rhaα1-2Rhaα1-3Rha2Acα1-		Sh. flexneri type 4b	26	7
2215	-2(EtN1-P-3)Rhaα1-2Rhaα1-3Rhaα1-3(Glcα1-6)GlcNAcβ1-		Sh. flexneri 4av	26	7
2219	-2Rha3(%)Acα1-2Rhaα1-3Rhaα1-3GlcNAc6(%)Acβ1-		Sh. flexneri type Y_2	26	4
2601	Acetobacter methanolicus LPS		A. methanolicus LPS	26	11
3002	-6Manα1-		Mannan	26	13
3302	-3Glcβ1-		Laminaran	26	11
8001	-2)Galα1-3(Fucα1-2)Galβ1-3GalNAcβ1-3GalNAcβ(1-LPS		E. coli O86_B7 LPS	26	4
8003	-4(Fucα1-3)GlcNAc6(30%)Acα1-4GlcAα1-3Fucα1-3GlcNAcβ1- LPS		E. coli O168 LPS	26	15
9003	-4GlcN(%)Acβ1-		Chitosan	26	3
4	GalNAcα1-OSer	Tn-Ser	TnSer	25	10
107	GalNAcβ1-4GlcNAcβ-sp2	LacdiNAc	LacdiNAc-C2	25	10
126	6-Bn-Galα1-4(6-Bn)GlcNAcβ-sp3		Bn2-aLN	25	4
321	(Neu5Acα2-8)3-sp3	(Sia)3	(Sia)3	25	13
334	Neu5Gcα2-3Galβ1-4-(6-O-Su)GlcNAcβ-sp3		3'SLN(Gc)6Su	25	11
425	Neu5Acα2-3Galβ1-4(Fucβ1-3)GlcNAcβ-sp3		bF-SiaLeX	25	18
625	(GlcAβ1-4GlcNAcβ1-3)11-12-NH2-ol	hyaluronic acid	HyalU(11-12)-ol	25	5
627	(Siaα2-6Aβ1-4GNβ1-2Mα1)2-3,6-Mβ1-4GNβ1-4GNβ-sp4	YDS	11-OS	25	13
1006	-4(Fucα1-3)GalNAcα1-6Man2(20%)Ac3(40%)Ac4(20%)Acα1-3Fucα1-3(Glcβ1-4)Galβ1-		S. enterica O16	25	6
1010	-2Manβ1-4Glcα1-3QiuNAcα1-3GlcNAcα1-		S. enterica O41	25	7
1205	-3(GlcNAcβ1-2)Rhaα1-2Rhaα1-4Glcα1-3GalNAcβ1-		E. coli O51	25	19
1231	-2Glcβ1-6GlcNAcα1-3FucNAcα1-3GlcNAcβ1-		E. coli O12	25	10
1504	-3Rhaβ1-4(Glcα1-3)Rhaα1-2Rhaα1-3Galα1-3DFucNAcα1-		E. cloacae G3421	25	4
1707	-4(Glcα1-3)Glcβ1-3Galβ1-3GalNAcβ1-4Rib-ol5-P-		P. penneri 75	25	7
1806	-4GlcAβ1-3GlcNAcβ1-2(R-3HOBut1-2L-Ala1-4)Qui4Nβ1-3Galα1-		P. vulgaris O4	25	8
2218	Shigella flexneri type Ya		Sh. flexneri type Ya	25	8
8004	-4(GalNAcβ1-3)Galα1-6Glcβ1-3GalNAcβ1- LPS		E. coli O130 LPS	25	10
5	GalNAcα-sp3	Tn	Tn	24	8
10	GlcNAcβ-sp3		GN	24	8
15	HOCH2(HOCH)4CH2NH2	aminoglucitol	glucitol	24	4
29	Fucβ-sp4		bF	24	11
48	Neu5Acα-sp3		Sia	24	1
72	Fucα1-3GlcNAcβ-sp3		Fa3GN	24	7
82	Galα1-4GlcNAcβ-sp8		aLN-PEG	24	3
101	GalNAcα1-3GalNAcβ-sp3	Fs-2	Fs-2	24	10
117	GlcNAcβ1-4GlcNAcβ-sp4	chitobiose	Ch2-Gly	24	5
120	Manα1-3Manβ-sp4		Ma3M	24	2
125	6-Bn-Galβ1-4GlcNAcβ-sp2		6'Bn-LN	24	2
143	Fucα1-2(3-O-Su)Galβ-sp3		Hdi3Su	24	5
171	Neu5Acα2-3GalNAcα-sp3		3-SiaTn	24	7
174	Neu5Gcα2-6GalNAcα-sp3		Neu5GcTn	24	6
180	6-O-Su-Galβ1-4(6-O-Su)GlcNAcβ-sp2		LN66'Su2	24	16
188	Neu5Acα2-8Neu5Acβ-sp9		(Sia)2-bBn	24	10
190	Galβ1-4-(6-P)GlcNAcβ-sp2		LN6P	24	7
213	Neu5Acβ2-6Galβ-sp3		6bSiaA	24	6
226	Galα1-3(Fucα1-2)Galβ-sp3	Btri	Btri	24	13
227	Galα1-3(Fucα1-2)Galβ-sp5	Btri	Btri-C8	24	5
268	GlсNAcβ1-4(Fucα1-6)GlcNAcβ-sp3		Fa6Ch2	24	4
289	Neu5Acα2-6(Galβ1-3)GalNAcα-sp3		6SiaTF	24	12
291	Neu5Acβ2-6(Galβ1-3)GalNAcα-sp3		b6SiaTF	24	13
292	Neu5Acα2-3Galβ1-3GalNAcα-sp3		Sia3'TF	24	9
316	Fucα1-2(6-Su)Galβ1-4GlcNAcβ-sp3		6'SuHtype2	24	7
332	Neu5Acα2-3Galβ1-4Glcβ-sp4-Asn		3’SL-Asn	24	3
336	αKdo-(2→8)-αKdo-(2→4)-αKdo-sp11		A128	24	4
369	GalNAcα1-4(Fucα1-2)Galβ1-4GlcNAcβ-sp3		ANa4'(Fa2')LN	24	4
372	Fucα1-2Galβ1-4(Fucα1-3)GlcNAcβ-sp3	Ley	LeY	24	3
374	Galα1-3(Galα1-4)Galβ1-4GlcNAcβ-sp3		Aa2-3',4'LN	24	3
382	Galβ1-3GalNAcβ1-4Galβ1-4Glcβ-sp3	GA1, asialo-GM1	aGM1	24	6
394	GlcNAcβ1-4(GlcNAcβ1-3)Galβ1-4GlcNAcβ-sp2		GN2-3',4'LN	24	12
426	Neu5Acα2-3Galβ1-3(Fucα1-4)GlcNAcβ-sp3	SiaLea	SiaLeA	24	3
437	GalNAcα1-3(Fucα1-2)Galβ1-3GalNAcβ-sp3	A(type 4)	A(type 4)	24	17
492	(Glcα1-6)5β-sp4	isomaltopentaose	(Ga6)5b	24	10
505	(GNβ1-2Mα1)2-3,6-Mβ1-4GNβ1-4GNβ-sp4		7-OS	24	10
535	Neu5Acα2-8Neu5Acα2-3(GalNAcβ1-4)Galβ1-4Glcβ-sp4	GD2	GD2-Gly	24	3
851	Galα1-3(6-O-Su)GalNAcα-sp3		6SuTaa	24	8
914	APPATSGPAPRTDPASTVGHAP-sp12		P22	24	7
1015	-3(ManNAcβ1-2)Rhaα1-2Rhaα1-2Galα1-3GlcNAcβ1-		S. enterica O42	24	4
1206	-3Fucf2(50%)Acβ1-3-6dmanHepβ1-		E. coli O52	24	1
1224	-2Rib-ol5-P-6Galα1-3FucNAmα1-3(GlcNAcβ1-4)GlcNAcβ1-		E. coli O151	24	17
1234	Escherichia coli O27		E. coli O27	24	3
1239	Escherichia coli O54		E. coli O54	24	5
1240	Escherichia coli O62		E. coli O62	24	5
1256	-4(Rhaα1-3)(Glcα1-6)Glcα1-3GalNAcα1-3GalNAcβ1-		E. coli O158	24	8
1258	-4ManNAc3NAcAβ1-2Rhaα1-3Rhaβ1-4GlcNAcα1-		E. coli O180	24	7
1259	Escherichia coli O84-deAc		E. coli O84deAc	24	6
1305	Providencia rustigianii O11 capsular polysaccharide		P. rustigianii O11 CPS	24	10
2002	-3GlcNAcβ1-4GlcA3Acβ1-2(Rha3Acα1-3)Manα1-4Galβ1-		Sh. boydii type 12	24	7
2202	-3GlcNAcβ1-2(Glcα1-3)Rhaα1-2Rhaα1-3(Glcα1-4)Rhaα1-		Sh. flexneri type 2b	24	11
2203	-3GlcNAcβ1-2(Glcα1-3)Rhaα1-2Rhaα1-3Rha2Acα1-		Sh. flexneri type 3a	24	3
2502	-4(2-O-Su)L-IdoAα1-4(6-O-Su)GlcNSuα1-_-4GlcAβ1-4GlcNAcα1-		Heparin	24	7
3001	-3Glcβ1-		S. cerevisiae zymozan A	24	4
3301	-3Glcβ1-6Glcβ1-		Laminarin	24	9
9001	-3Glcβ1-3Glcβ1-3(Glcβ1-6)Glcβ1-		Scleroglucan	24	2
2	Galα-sp3		aA	23	10
31	L-Araα-sp4		aAra	23	1
47	6-H2PO3Manα-sp3	Man6P	M6P	23	5
132	Galβ1-3GalNAcα-sp5	TF	TF-С8	23	13
135	Galβ1-4Glcβ-sp4-Asn		Lac-Asn	23	10
173	Neu5Acβ2-6GalNAcα-sp3		bSiaTn	23	8
181	3,4-O-Su2-Galβ1-4GlcNAcβ-sp3		LN3'4'Su2	23	4
184	4,6-O-Su2-Galβ1-4GlcNAcβ-sp3		LN4'6'Su2	23	8
191	6-P-Galβ1-4GlcNAcβ-sp2		LN6'P	23	9
198	4,6-O-Su2-GalNAcβ1-4GlcNAcβ-sp3		LacdiNAc4',6'Su2	23	3
199	4,6-O-Su2-GalNAcβ1-4-(3-O-Ac)GlcNAcβ-sp3		3Ac-LacdiNAc4',6'Su2	23	5
200	4-O-Su-GalNAcβ1-4GlcNAcβ-sp3		LacdiNAc4'Su	23	9
209	αKdo-(2→4)-αKdo-sp11		A58	23	10
251	GlcNAcβ1-4Galβ1-4GlcNAcβ-sp2		GN4'LN	23	14
307	KDNα2-3Galβ1-3GlcNAcβ-sp2		KDN3'LeC	23	7
330	Neu5Acα2-3Galβ1-4Glcβ-sp4-Val		3'SL-Val	23	5
919	APPAT(Tn)SGPAPR(Tn)TDPASTVGHAP-sp12		GP22-(Tn)2	23	1
1019	-2Glcα1-6Glcα1-4(GlcNAcβ1-3)Galα1-3GlcNAcβ1-		S. enterica O44	23	9
1223	-3(S-Lac2-4)GlcNAcβ1-2Rhaα1-2Rhaα1-3(Glcβ1-2)Rhaα1-3GlcNAcβ1-		E. coli O150	23	19
1307	-4(D-GroA1NH2(2-P-3))GalNAcβ1-4Galβ1-3FucNAc4Nβ1-		P. alcalifaciens O22	23	16
1309	-4Qui3NFoβ1-3Galα1-3GlcAβ1-3GalNAcβ1-		P. alcalifaciens O40	23	5
1604	-4(LAltpAα1-3)GalNAcα1-3GalAα1-3GlcNAcα1-		P. mirabilis HJ 4320	23	4
1706	-6(S-Lac2-3)GlcNAcβ1-3Galα1-3GlcNAc6Acβ1-		P. penneri 40	23	4
2209	-2Rha3(%)Ac4(%)Acα1-2Rhaα1-4GalAb1-3GalNAcβ1-		Sh. flexneri type 6	23	6
2214	Shigella flexneri type 2c		Sh. flexneri type 2c	23	4
7	Glcα-sp3		aG	22	7
23	GalNAcβ-sp4		bAN-Gly	22	1
32	GalNGcβ-sp3		bANGc	22	6
50	Neu5Acβ-sp3		bSia	22	3
53	Neu5Gcβ-sp3		bSia5Gc	22	10
54	9-NAc-Neu5Acα-sp3		9NAcSia	22	5
61	3-O-Su-GalNAcα-sp3		Tn3Su	22	1
76	Galα1-3Galβ-sp3	Bdi	Bdi	22	6
83	Galα1-6Glcβ-sp4	melibiose	Aa6G	22	7
84	Galβ1-2Galβ-sp3		Ab2A	22	8
104	GalNAcβ1-3Galβ-sp3		ANb3A	22	16
114	GlcNAcβ1-3Manβ-sp4		GN3M	22	9
119	Manα1-2Manβ-sp4		Ma2Mb	22	8
134	Galβ1-4Glcβ-sp4-Arg		Lac-Arg	22	13
161	6-O-Su-Galβ1-3GlcNAcβ-sp3		LeC6'Su	22	9
170	Neu5Acα2-6Galβ-sp3		Sia6A	22	10
179	6-O-Su-Galβ1-3(6-O-Su)GlcNAcβ-sp2		LeC6,6'Su2	22	7
223	Galα1-4Galβ1-4Glcβ-sp2	Pk, Gb3, GbOse3	Pk-C2	22	3
225	Galα1-4Galβ1-4GlcNAcβ-sp2	P1	P1	22	7
228	Galβ1-2Galα1-3GlcNAcβ-sp3		Ab2Aa3GN	22	4
241	(Glcα1-6)3β-sp4	isomaltotriose	(Ga6)3b	22	7
245	GlcNAcα1-6Galβ1-4GlcNAcβ-sp2		GNa6'LN	22	7
247	GlcNAcβ1-3Galβ1-3GalNAcα-sp3		GN3'TF	22	2
287	3-O-Su-Galβ1-3(Fucα1-4)GlcNAcβ-sp3	3'-O-Su-Lea	3'SuLeA	22	7
293	Neu5Acα2-3Galβ1-4Glcβ-sp3	3'SL	3'SL	22	4
303	Neu5Gcα2-3Galβ1-4GlcNAcβ-sp3		3'SLN(Gc)	22	0
305	Neu5Gcβ2-6Galβ1-4GlcNAcβ-sp3		b6'SLN(Gc)	22	6
326	Neu5Acα2-3Galβ1-4Glcβ-sp4-Ile		3'SL-Ile	22	6
395	GlcNAcβ1-6(GlcNAcβ1-3)Galβ1-4GlcNAcβ-sp2	Tk	Tk	22	12
406	GalNAcα1-3(Fucα1-2)Galα1-3GalNAcβ-sp3		Atria3AN	22	11
432	Neu5Acα2-3Galβ1-4(3-O-Su-Fucα1-3)GlcNAcβ-sp3		SiaLeX3'''Su	22	7
435	Neu5Acα2-3Galβ1-4(2-O-Su-Fucα1-3)(6-O-Su-)GlcNAcβ-sp3		SiaLeX6,2'''Su2	22	16
438	Fucβ1-2Galβ1-4(Fucα1-3)GlcNAcβ-sp3		LeYbF	22	5
441	Neu5Acα2-6(Fucα1-2)Galβ1-4GlcNAcβ-sp3		Sia6'Htype2	22	9
508	GalNAcβ1-3(Fucα1-2)Galβ1-4(Fucα1-3)GlcNAcβ-sp3		ALeYb	22	4
528	Neu5Acα2-3Galβ1-4(Fucα1-3)GlcNAcβ1-3Galβ-sp3		SiaLeX3A	22	5
630	(GlcAβ1-3GlcNAcβ1-4)20-NH(p-C6H4)CH2CH2NH2	hyaluronic acid	HyalU20-ol	22	10
806	Galα1-6Glcα-sp3		Aa6Ga	22	11
813	Galβ1-3GalNGcα-sp3		TFGc	22	10
915	APPAT(Tn)SGPAPRTDPASTVGHAPPATSG-sp12		GP27-Tn	22	4
1002	-2Rib-ol5-P-6Galα1-3FucNAmα1-3GlcNβ1-		S. enterica O47deAc	22	8
1003	-4(Fucα1-3)GalNα1-6ManNα1-3Fucα1-3(Glcβ1-4)Galβ1-		S. enterica O16deAc	22	5
1016	-2Ribfβ1-4Galβ1-4GlcNAcα1-4Galβ1-3GlcNAcα1-		S. enterica O52	22	7
1026	-2(Glcα1-4)Glcβ1-2Fuc3NRHbβ1-6GlcNAcα1-4GalNAcα1-3(Glcα1-6)GlcNAcβ1-		C. sakazakii G2594 O4	22	3
1027	-4Qui3NAcα1-3Rhaα1-6GlcNAcα1-4GlcAβ1-3(Glcβ1-4)GalNAcα1-		C. sakazakii G2726 O3	22	10
1203	-2Manα1-2(Glcα1-4)Manβ1-3GlcNAcα1-6Manα1-		E. coli O44	22	4
1230	Escherichia coli O10a10b		E. coli O10a10b	22	5
1237	-3(R-3HOBut1-4)Qui4Nβ1-4(Galα1-3)Manα1-4Rhaα1-3GlcNAcα-		E. coli O39	22	5
1254	-2(ManNAcα1-3)Rhaα1-3Rhaα1-3Rhaα1-3GalNAcα1-		E. coli O154	22	10
1257	-2Manβ1-4GlcAβ1-3LQuiNAcα1-3GlcNAcα1-		E. coli O163	22	3
1303	-4GlcNAcβ1-3GlcAα1-4GlcNAcα1-3Rha2Acβ1-		P. alcalifaciens O7	22	11
1310	-3GlcAβ1-4(Glcα1-3)Fucα1-4Fucα1-2Glcβ1-3GlcNAcα1-		P. alcalifaciens O46deAc	22	7
1401	GalNAcα1-4GlcNAc3NAcAβ1-3DFucNAcα1-3QuiNAcβ1-3Rhaα1-3(Glcα1-6)Glcb1-3(Glcα1-4)(L-Ala1-2)GalNα(P-6)1-3L-gro-manHepp7Cmα1-3(P-2)(P-4)L-gro-manHepα1-5Kdoα		P. aerginosa O1(F4)	22	13
1403	-2LGlcβ1-3FucNAcα1-3DFucNAcβ1-		P. aerginosa O11ab	22	4
1404	-2Rhaα1-3Rhaα1-4GalNAcA3Acα1-3QuiNAcβ1-		P. aerginosa O13ab	22	10
1407	-2Ribfβ1-3GalNAcα1-		P. aerginosa O15	22	3
1502	-3GalNAcβ1-4(L6dTalα1-3)Manα1-3L6dTalα1-		A. hydrophila O34deAc	22	8
1801	-3(EtN1-P-6)GlcNAcα1-2(R-3HOBut1-3)Fuc3Nβ1-6Glcα1-4GlcAβ1-		P. vulgaris 32/57 O17	22	4
1809	-4LQuiNAcα1-3GlcNAcα1-4(LQuiNAcα1-3)GalNAcα1-4Galα1-P		P. vulgaris OX19	22	7
2011	-3GalNAcα1-4GlcAβ1-3GlcNAcβ1-2GalAβ1-		Sh. boydii type 8	22	6
2212	-2Rhaα1-2Rhaα1-3Rhaα1-3GlcNAcβ1-		Sh. flexneri type Y	22	10
2217	-2(Glcα1-3)Rhaα1-2Rhaα1-3Rhaα1-3(Glcα1-4)GlcNAcβ1-		Sh. flexneri type 1d	22	11
8008	-3Rib-ol5-P-6Galα1-3FucNAmα1-3GlcNAcβ1- LPS		E. coli O118 LPS	22	12
55	3-O-Su-GlcNAcβ-sp3		GN3Su	21	3
115	GlcNAcβ1-4GlcNAcβ-Asn	chitobiose-Asn	Ch2-Asn	21	13
318	Neu5Acα2-6Galβ1-4-(6-O-Su)GlcNAcβ-sp3		6'SLN6Su	21	7
371	Fucα1-2Galβ1-3(Fucα1-4)GlcNAcβ-sp3	Leb	LeB	21	11
633	(Neu5Acα2-8)n-NH(p-C6H4)CH2CH2NH2	colominic acid	(Neu5Aca2-8)n	21	4
1004	-2Fucα1-2Galβ1-3GalNAcα1-3GlcNAcα1-		S. enterica O13	21	7
1017	-3GlcNAcβ1-3(Manβ1-4)Galα1-4Rhaα1-		S. enterica O11	21	2
1218	-3(S-3HOBut1-2DAla1-4)Qui4Nb1-6GlcNAcα1-3LQuiNAcα1-3GlcNAc6(30%)Acα1-		E. coli O123	21	10
1406	Glcα1-6Glcβ1-3(Rhaα1-6Glcα1-4)GalNα1-3(P-6)L-gro-manHepα1-3(P-2)(P-4)L-gro-manHepα1-5(Kdoα2-4)Kdoα2-6(P-4)GlcNβ1-6GlcNα1-P		P. aerginosa O14	21	4
1705	-3Galα1-4GalNAcα1-3FucNAcα1-3(EtN1-P-6)GlcAcβ1-		P. penneri 31	21	9
2008	-2Ribfβ1-4GalAα1-3GlcNAcα1-2(Galfb1-3)Rhaα1-2Rhaα1-2Ribfβ1-4GalAα1-		Sh. boydii type 2	21	6
2105	GalNAcA3Ac6NH2α1-4GalNAcAα1-3GlcNAc		Sh. dysenteriae type 7	21	2
2210	-2Rha3(60%)Ac4(30%)Acα1-2Rhaα1-4GalAb1-3GalNAcβ1-		Sh. flexneri type 6b	21	1
9	Glcβ-sp3		bG	20	10
19	ManNAcβ-sp4		bMN	20	6
27	3,6-Me2Glcβ-sp3		3,6-Me2Glc	20	4
45	GlcAβ-sp3	β-glucuronic acid	bGU	20	7
46	6-H2PO3Glcβ-sp4	Glc6P	G6P	20	8
59	αKdo-5-phosphate-sp11		A173	20	10
75	Galα1-2Galβ-sp3		Aa2A	20	4
80	Galα1-3GlcNAcβ-sp3		Aa3GN	20	3
100	Galβ1-6Galβ-sp4		Ab6A	20	4
111	Glcβ1-4Glcβ-sp4	cellobiose	cello	20	5
153	6-O-Su-Galβ1-4Glcβ-sp2		Lac6'Su	20	5
158	4-O-Su-Galβ1-4GlcNAcβ-sp2		LN4'Su-C2	20	6
159	4-O-Su-Galβ1-4GlcNAcβ-sp3		LN4'Su	20	10
160	6-O-Su-Galβ1-3GlcNAcβ-sp2		LeC6'Su-C2	20	2
167	GlcNAcβ1-4-[HOOC(CH3)CH]-3-O-GlcNAcβ-sp4	GlcNAc-Mur	GN-Mur	20	8
195	6-O-Su-GalNAcβ1-4-(3-O-Ac)GlcNAcβ-sp3		3Ac-LacdiNAc6'Su	20	7
259	Galβ1-4(Galβ1-3)GlcNAcβ-sp3		(Ab)2-3,4GN	20	13
260	Galβ1-3(Fucβ1-4)GlcNAcβ-sp3		bLeA	20	6
263	(GalNAcβ-PEG2)3-β-DD		ANb-cluster	20	9
270	Galβ1-4Galβ1-4Glcβ-sp4		Gal4'Lac	20	10
296	Neu5Acα2-6Galβ1-4Glcβ-sp4	6'SL	6'SL-Gly	20	5
319	Neu5Acα2-3-(6-O-Su)Galβ1-4GlcNAcβ-sp3		3'SLN6'Su	20	6
320	4-O-Su-Neu5Acα2-3-(6-O-Su)Galβ1-4GlcNAcβ-sp3		3'SLN6',4''Su2	20	8
339	Neu5Acβ2-6Galβ1-3GalNAcα-sp3		6'bSiaTF	20	4
365	Galα1-4(Fucα1-2)Galβ1-4GlcNAcβ-sp3		Aa4'(Fa2')LN	20	5
423	Neu5Acα2-3Galβ1-4(Fucα1-3)GlcNAcβ-sp3	SiaLex	SiaLeX	20	5
429	Neu5Acα2-3(6-O-Su)Galβ1-4(Fucα1-3)GlcNAcβ-sp3	6'-O-Su-SiaLex	SiaLeX6'Su	20	9
431	Neu5Acα2-3Galβ1-4(2-O-Su-Fucα1-3)GlcNAcβ-sp3		SiaLeX2'''Su	20	6
440	Neu5Acβ2-6(Fucα1-2)Galβ1-4GlcNAcβ-sp		bSia6'Htype2	20	4
493	(GlcNAcβ1-4)5β-sp4	chitopentaose	Ch5	20	2
509	Galβ1-3GalNAcβ1-4(Neu5Acα2-3)Galβ1-4Glcβ-sp4	GM1	GM1	20	7
631	(GlcAβ1-3GlcNAcβ1-4)38-NH(p-C6H4)CH2CH2NH2	hyaluronic acid	HyalU38-ol	20	16
1023	-3(Galβ1-4)Galβ1-4(GlcNAcβ1-2)Glcβ1-3GalNAcβ1-		S. enterica O38	20	6
1207	-2-DRha4NAcα1-3Fucα1-4Glcβ1-3GalNAcα1-		E. coli O57	20	5
1221	-4(GalNAcβ1-3)Galα1-6Glcβ1-3GalNAcβ1-		E. coli O130	20	7
1225	-8(D-Ala1-7)Leg5Acα2-4GlcAβ1-3GlcNAcβ1-		E. coli O161	20	7
1618	-6GlcNAcα1-3Galβ1-3GalNAcα1-		P. mirabilis OE	20	6
2213	-3Rhaα1-3(Glcα1-4)GlcNAcβ1-2Rhaα1-2Rhaα1-		Sh. flexneri type 1a	20	10
8006	-3(Glcα1-2)Rhaα1-2Rhaα1-2Rhaα1-3(Glcα1-2)Rhaα1- LPS		E. coli O99 LPS	20	12
9002	-3Glcβ1-		Curdlan	20	1
18	Manβ-sp4		bM	19	7
110	Glcα1-4Glcβ-sp3	maltose	Malt2	19	8
113	GlcNAcβ1-3GalNAcα-sp3	core 3	core3	19	11
151	6-O-Su-Galβ1-3GalNAcα-sp3		TF6'Su	19	6
162	6-O-Su-Galβ1-4GlcNAcβ-sp2		LN6'Su-C2	19	4
196	3-O-Su-GalNAcβ1-4(3-O-Su)-GlcNAcβ-sp3		LacdiNAc3,3'Su2	19	12
233	Galβ1-3(Fucα1-4)GlcNAcβ-sp3	Lea	LeA	19	4
258	Manα1-6(Manα1-3)Manβ-sp4	Man3	(Ma)3b	19	8
261	Galβ1-4(Fucβ1-3)GlcNAcβ-sp3		bLeX	19	2
264	Galβ1-4Galβ1-4GlcNAcβ-sp3		Ab4'LN	19	6
277	GalNGcα1-3(Fucα1-2)Galβ-sp3		NGcAtri	19	7
324	Neu5Acα2-6Galβ1-3(6-O-Su)GlcNAcβ-sp3		6'SiaLeC6Su	19	9
342	Neu5Acα2-3(6-O-Su)Galβ1-3GalNAcα-sp3		6'Su3'SiaTF	19	12
1242	-4GlcAβ1-4(GlcNAcβ1-2)GlcAβ1-3GlcNAcα1-		E. coli O30	19	4
1418	-3R-3HOBut1-7Pse4Ac5Acβ2-4DFucNAcα1-3QuiNAcβ1-		P. aerginosa O9ad	19	3
2104	-3GlcNAcα1-3(Fuc3Ac4Acα1-4)GlcNAcα1-4GlcAα1-3Fucα1-		Sh. dysenteriae type 4	19	4
41	6-O-Su-GalNAcα-sp3		aAN6Su	18	5
58	Fucβ-sp3		bF	18	1
60	6-O-Su-Galβ-sp3		bA6Su	18	4
81	Galα1-4GlcNAcβ-sp3		aLN	18	6
94	Galβ1-4Galβ-sp4		Ab4A	18	9
103	GalNAcα1-3GalNAcα-sp3	core 5	core5	18	5
121	Manα1-4Manβ-sp4		Ma4M	18	7
138	Galβ1-4Glcβ-sp4-Val		Lac-Val	18	10
149	GlсNAcβ1-4(6-O-Su)GlcNAcβ-sp2		Ch2-6Su	18	7
175	Neu5Gcβ2-6GalNAcα-sp3		bNeu5GcTn	18	10
183	4,6-O-Su2-Galβ1-4GlcNAcβ-sp2		LN4'6'Su2-C2	18	7
202	6-O-Su-GalNAcβ1-4(6-O-Su)GlcNAcβ-sp3		LacdiNAc6,6'Su2	18	6
214	deltaGlcAβ1-3Galβ-sp3	ΔGlcAb3Gal	deltaGUb3A	18	10
306	9-NAc-Neu5Acα2-6Galβ1-4GlcNAcβ-sp3		9NAc-6'SLN	18	4
323	Neu5Acα2-6Galβ1-3GlcNAcβ-sp3	6'-SiaLec	6'SiaLeC	18	8
338	Neu5Acα2-6Galβ1-3GalNAcα-sp3	6'-sialyl-TF	6'SiaTF	18	7
340	Galα1-3(Neu5Acβ2-6)GalNAcβ-sp3		b6SiaTab	18	7
433	Neu5Acα2-6(Neu5Acα2-3Galβ1-3)GalNAcα-sp3		Sia2-3',6TF	18	3
434	Neu5Acα2-8Neu5Acα2-3Galβ1-4Glcβ-sp4	GD3	GD3	18	5
808	Galα1-6Glcβ-sp3	melibiose	Aa6G-C3	18	4
1416	-2Rhaα1-3FucNAcα1-3FucNAcα1-3DFucNAcα1-		P. aerginosa O4ac	18	6
1609	-4(Lys2-6)GalAα1-4Galα1-3(Ser-(2-6)GalA4Acα1-3GlcNAcβ1-		P. mirabilis O28	18	5
2004	-4(GlcNAcβ1-3)GalNAcα1-4Glcα1-4L-IdoAα1-3GalNAcβ1-		Sh. boydii type 15	18	4
2007	-3Rhaβ1-4Rhaα1-2Rhaα1-2GalAα1-3GalNAcα1-		Sh. boydii type 18	18	6
2201	-3GlcNAcβ1-2Rhaα1-2Rhaα1-3(Glcβ1-4)Rhaα1-		Sh. flexneri type 2a	18	5
2220	-2(EtN1-P-3)Rhaα1-2(20%EtN1-P-3)Rhaα1-3Rhaα1-3GlcNAc6(45%)Acβ1-		Sh. flexneri type Yv	18	6
44	GlcAα-sp3	α-glucuronic acid	aGU	17	7
77	Galα1-3GalNAcβ-sp3		Tab	17	8
146	Galβ1-4(6-O-Su)Glcβ-sp2		Lac6Su	17	6
210	L,D-Hep-(1→5)-αKdo-4-phosphate-sp11		JN	17	10
211	αKdo-(2→8)-αKdo-sp11		A78	17	7
309	Neu5Acα2-6(Neu5Acα2-3)GalNAcα-sp3		Sia2-3,6Tn	17	5
390	(Glcα1-4)4β-sp4	maltotetraose	(Ga4)4b	17	4
1018	-6Glcα1-4(GlcNAcβ1-3)Galβ1-3GalNAcα1-3GlcNAcβ1-		S. enterica O51	17	4
1	Fucα-sp3		aF	16	3
16	Manα-sp3		aM	16	3
62	GlcAβ-sp2		bGN-C2	16	5
116	GlcNAcβ1-4GlcNAcβ-sp3	chitobiose	Ch2	16	4
187	Neu5Acα2-8Neu5Acα2-sp9	(Sia)2	(Sia)2Bn	16	6
205	Neu5Acα2-6GalNAcβ-sp3		6SiaANb	16	11
206	Neu5Gcα2-3Galβ-sp3		Neu5Gc3A	16	10
252	GlcNAcβ1-4GlcNAcβ1-4GlcNAcβ-sp4	chitotriose	Ch3	16	2
1209	-4Quip3NAcα1-3Rhaα1-4Galβ1-3GalNAcα1-		E. coli O71	16	4
1250	-3(Rhaα1-4)GlcAα1-2Rhaα1-2Rhaα1-2Galα1-3GalNAcβ1-		E. coli O120	16	15
1802	-4(L-Ala2-6)GlcAβ1-3GalNAcβ1-4Glcβ1-3Galα1-4GalNAcβ1-		P. vulgaris 70/57 O44	16	4
22	GlcNAcβ-sp4		GN-Gly	15	9
17	Manα-sp4		aM-Gly	14	10
300	Neu5Acα2-6Galβ1-4GlcNAcβ-sp3	6'SLN	6'SLN	14	4
436	4-O-Su-Neu5Acα2-3Galβ1-4(Fucα1-3)(6-O-Su-)GlcNAcβ-sp3		SiaLeX6,4''Su2	14	11
1311	-3Manα1-2Fucα1-2GlcA4Acβ1-3GalNAcα1-		P. alcalifaciens O48	14	10
1610	-3LQuiNAcα1-3GlcNAcα1-6(S-Lac-1-3)GlcNAcα1-		P. mirabilis O31	14	4
8002	-3Rhaα1-3Rhaα1-2Glcα1-3GlcNAcα1- LPS		E. coli O148 LPS	14	2
20	Rhaα-sp3		aR	13	4
302	Neu5Acβ2-6Galβ1-4GlcNAcβ-sp3		b6'SLN	13	2
37	3-O-Su-Galβ-sp3		bA3Su	12	1
294	Neu5Acα2-3Galβ1-4Glcβ-sp4	3'SL	3'SL-Gly	12	6
Table S2 Complete listing of extent of binding of the labeled Gal-3‒Gal-3 homodimer to printed compounds in array analysis expressed in relative fluorescence units
GID	Structure	Common Name	Short Name	Median	MAD*
498	Galβ1-4GlcNAcβ1-3Galβ1-4GlcNAcβ1-3Galβ1-4GlcNAcβ-sp3	(LN)3	(LNb3')3	57758	1428
360	Galα1-3(Fucα1-2)Galβ1-4GlcNAcβ-sp3	B (type 2)	Btype2	37540	3165
375	Galα1-4GlcNAcβ1-3Galβ1-4GlcNAcβ-sp3		aLN3'LN	35948	744
420	4-O-SuGalβ1-4GlcNAcβ1-3Galβ1-4GlcNAcβ-sp3		(4'SuLN)3'LN	31428	4623
361	Galα1-3(Fucα1-2)Galβ1-4GlcNAcβ-sp2	B (type 2)	Btype2-C2	31053	3160
480	Fucα1-2Galβ1-3GlcNAcβ1-3Galβ1-4GlcNAcβ-sp2	H(type 1) penta	Htype1LN	29490	5517
481	Galα1-3Galβ1-4GlcNAcβ1-3Galβ1-4Glcβ-sp4	Galili (penta)	Galili5	26460	2818
384	Galβ1-4GlcNAcβ1-3Galβ1-4GlcNAcβ-sp2	i	LN3'LN-C2	23482	5393
379	Galβ1-3GlcNAcβ1-3Galβ1-4GlcNAcβ-sp3		LeC3'LN	23234	608
401	Galβ1-3GlcNAcβ1-3Galβ1-3GlcNAcβ-sp3		LeC3'LeC	21294	1767
403	Galβ1-3GlcNAcβ1-3Galβ1-4GlcNAcβ-sp2		LeC3'LN	20664	2658
534	Neu5Acα2-6Galβ1-4GlcNAcβ1-3Galβ1-4GlcNAcβ-sp3		6'SLN-LN	19889	336
398	Galβ1-3GlcN(Fm)β1-3Galβ1-3GlcNAcβ-sp3		LeC(Fm)3'LeC	14446	1435
383	Galβ1-4GlcNAcβ1-3Galβ1-4Glcβ-sp4	N-acetyllacto-neo-tetraose, LNnT	LNnT	13934	6283
359	Galα1-3(Fucα1-2)Galβ1-3GlcNAcβ-sp3	B (type 1)	Btype1	13804	2324
249	GlcNAcβ1-3Galβ1-4GlcNAcβ-sp2		GN3'LN-C2	13298	2586
377	Galβ1-3GlcNAcβ1-3Galβ1-3GlcNAcβ-sp2		LeCb3'LeC	13264	5186
368	GalNAcα1-3(Fucα1-2)Galβ1-4GlcNAcβ-sp3	A (type 2)	Atype2	13057	531
267	GlcNAcβ1-3Galβ1-3GlcNAcβ-sp3		GlcNAc3'Lec	12241	4629
479	Fucα1-2Galβ1-3GlcNAcβ1-3Galβ1-4Glcβ-sp4	LNFP I	Htype1Lac	12072	1061
250	GlcNAcβ1-3Galβ1-4GlcNAcβ-sp3		GN3'LN	10626	2193
419	3-O-SuGalβ1-4GlcNAcβ1-3Galβ1-4GlcNAcβ-sp3		(3'SuLN)3'LN	10581	435
539	Galβ1-4GlcNAcβ1-6(Fucα1-2Galβ1-3GlcNAcβ1-3)Galβ1-4Glcβ-sp4	MFLNH I	MFLNH I	7128	444
366	GalNAcα1-3(Fucα1-2)Galβ1-3GlcNAcβ-sp3	A (type 1)	Atype1	6196	377
376	Galβ1-3GlcNAcβ1-3Galβ1-4Glcβ-sp4	N-acetyllacto-N-tetraose, LNT	LNT	5700	2846
485	Galβ1-4GalNAcα1-3(Fucα1-2)Galβ1-4GlcNAcβ-sp3		Ab4ANa3'(Fa2')LN	5535	145
421	Galβ1-3GlcNAcβ1-3Galβ1-4Glcα-sp4		LNTa	5172	560
397	Galβ1-3GlcN(Fm)β1-3Galβ1-4GlcNAcβ-sp3		LeC(Fm)b3'LN	4408	979
541	Galβ1-4(Fucα1-3)GlcNAcβ1-6(Fucα1-2Galβ1-3GlcNAcβ1-3)Galβ1-4Glcβ-sp4	DFLNH (a)	DFLNH (a)	4284	525
496	Fucα1-2Galβ1-3(Fucα1-4)GlcNAcβ1-3Galβ1-4Glcβ-sp4		LeBLac	4161	261
373	Galα1-3Galβ1-4GlcNAcβ1-3Galβ-sp3	Galili (tetra)	Galili4	3618	3056
504	(Aβ1-4GNβ1-2Mα1)2-3,6-Mβ1-4GNβ1-4GNβ-sp4		9-OS	3525	293
222	Galα1-3Galβ1-4GlcNAcβ-sp3	Galili (tri)	Galili3	2802	739
129	Galβ1-3(6-O-Bn)GlcNAcβ-sp3		6BnLeC	2392	609
497	Fucα1-2Galβ1-4(Fucα1-3)GlcNAcβ1-3Galβ1-4Glcβ-sp4		LeYLac	2216	1161
273	Fucβ1-2Galβ1-4GlcNAcβ-sp3		Fb2LN	2046	621
215	Fucα1-2Galβ1-3GlcNAcβ-sp3	Led, H (type 1)	LeD	1829	1188
216	Fucα1-2Galβ1-4GlcNAcβ-sp3	H (type 2)	Htype2	1772	443
536	Neu5Aα2-3Galβ1-3GlcNAcβ1-3Galβ1-4Glcβ-sp4	LSTa	LSTa	1748	2016
542	Galβ1-3GlcNAcβ1-3Galβ1-4(Fucα1-3)GlcNAcβ1-6(Galβ1-3GlcNAcβ1-3)Galβ1-4Glcβ-sp4	MF(1-3)iLNO	MF(1-3)iLNO	1614	199
275	GalNAcβ1-3Galβ1-4GlcNAcβ-sp3		ANb3'LN	1395	159
499	Galβ1-4GlcNAcβ1-6(Galβ1-4GlcNAcβ1-3)Galβ1-4GlcNAcβ-sp2	I	LN2-3',6'LN	1312	254
139	Galβ1-4GlcNAcα-sp3		LNa	870	170
378	Galβ1-3GlcNAcα1-3Galβ1-4GlcNAcβ-sp3		LeCa3'LN	802	188
399	Galβ1-3GlcNAcα1-3Galβ1-3GlcNAcβ-sp2		LeCa3'LeC-C2	786	49
248	GlcNAcβ1-3Galβ1-4Glcβ-sp2		GN3'Lac	768	270
229	Galβ1-3Galβ1-4GlcNAcβ-sp4		Ab3'LN-Gly	626	65
207	Neu5Acβ2-6GalNAcβ-sp3		bSiaANb	556	480
538	Galβ1-4(Fucα1-3)GlcNAcβ1-6(Galβ1-3GlcNAcβ1-3)Galβ1-4Glcβ-sp4	MFLNH III	MFLNH III	348	73
116	GlcNAcβ1-4GlcNAcβ-sp3	chitobiose	Ch2	294	191
489	Galβ1-4GlcNAcβ1-3(GlcNAcβ1-6)Galβ1-4GlcNAcβ-sp2		LN3'(GN6')LN	270	87
406	GalNAcα1-3(Fucα1-2)Galα1-3GalNAcβ-sp3		Atria3AN	228	83
177	3-O-Su-Galβ1-4(6-O-Su)GlcNAcβ-sp3		LN3'6Su2	226	13
386	Galβ1-4GlcNAcα1-6Galβ1-4GlcNAcβ-sp2		LNa6'LN	198	23
907	Crypted formula, available on request		Crypted formula	168	19
381	Galβ1-3GlcNAcβ1-6Galβ1-4GlcNAcβ-sp2		LeC6'LN	164	35
274	GalNAcα1-3Galβ1-4GlcNAcβ-sp3		ANa3'LN	144	8
231	Galβ1-4GlcNAcβ1-3GalNAcα-sp3		LN3Tn	134	44
98	Galβ1-4GlcNAcβ-sp5	N-acetyllactosamine, LN	LN-C8	129	15
192	GalNAcβ1-4(6-O-Su)GlcNAcβ-sp3		LacdiNAc6Su	126	16
85	Galβ1-3GlcNAcβ-sp3	Lec	LeC	107	40
221	Galα1-3Galβ1-4Glcβ-sp4		Aa3'Lac-Gly	106	79
388	Galβ1-4GlcNAcβ1-6(Galβ1-3)GalNAcα-sp3		LN6TF	104	24
279	Galβ1-3GlcNAcα1-3GalNAcα-sp3	LeCa3Tn	LeCa3Tn	102	7
154	3-O-Su-Galβ1-3GlcNAcβ-sp3		LeC3'Su	100	17
805	GalNAcβ1-4(6-O-Bn)GlcNAcβ-sp3		6'Bn-LacdiNAc	98	6
242	GlcNAc1αa1-3Galβ1-4GlcNAcβ-sp2		GNa3'LN-C2	94	4
527	Neu5Acα2-3Galβ1-4GlcNAcβ1-3Galβ1-4GlcNAcβ-sp2		3'SLN-LN	88	5
106	GalNAcβ1-4GlcNAcβ-sp3	LacdiNAc	LacdiNAc	87	39
370	GalNAcβ1-3(Fucα1-2)Galβ1-4GlcNAcβ-sp3		ANb3'(Fa2')LN	82	8
193	3-O-Su-GalNAcβ1-4GlcNAcβ-sp3		LacdiNAc3'Su	79	16
203	Galβ1-4(6-O-Su)GlcNAcβ-sp2		LN6Su	78	10
107	GalNAcβ1-4GlcNAcβ-sp2	LacdiNAc	LacdiNAc-C2	74	50
243	GlcNAcα1-3Galβ1-4GlcNAcβ-sp3		GNa3'LN	74	8
387	Galβ1-4GlcNAcβ1-6Galβ1-4GlcNAcβ-sp2		LNb6'LN	73	23
380	Galβ1-3GlcNAcα1-6Galβ1-4GlcNAcβ-sp2		LeCa6'LN	72	5
99	Galβ1-4GlcNAcβ-sp8	N-acetyllactosamine, LN	LN-PEG	71	9
86	Galβ1-3GlcNAcβ-sp2	Lec	LeC-C2	69	14
128	Galβ1-4Glcβ-sp4-Trp		Lac-Trp	68	7
908	Crypted formula, available on request		Crypted formula	66	12
905	Crypted formula, available on request		Crypted formula	62	7
232	Galβ1-4GlcNAcβ1-6GalNAcα-sp3		LN6Tn	56	37
219	Fucα1-2Galβ1-4Glcβ-sp4	H (type 6)	Htype6	54	19
145	Galβ1-3(6-O-Su)GlcNAcβ-sp3		LeC6Su	53	23
405	Galα1-3(Fucα1-2)Galα1-4GlcNAcβ-sp3		Btria4GN	53	7
96	Galβ1-4GlcNAcβ-sp2	N-acetyllactosamine, LN	LN-C2	50	23
208	Galβ1-3GlcNAcβ-sp4	Lec	LeC-Gly	50	24
220	Galα1-3Galβ1-4Glcβ-sp2		Aa3'Lac-C2	47	47
144	Galβ1-3(6-O-Su)GlcNAcβ-sp2		LeC6Su-C2	44	18
529	Neu5Acα2-6(Galβ1-3)GlcNAcβ1-3Galβ1-4Glcβ-sp4	LSTb	LSTb	38	16
156	3-O-Su-Galβ1-4GlcNAcβ-sp2		LN3'Su-C2	34	20
278	GalNAcα1-3GalNAcβ1-3Galβ-sp3	Fs-3	Fs-3	34	4
127	Galβ1-4Glcβ-sp4-Phe		Lac-Phe	32	10
247	GlcNAcβ1-3Galβ1-3GalNAcα-sp3		GN3'TF	32	8
269	Galβ1-3Galβ1-4Glcβ-sp4		Gal3'Lac	30	21
904	Crypted formula, available on request		Crypted formula	30	10
97	Galβ1-4GlcNAcβ-sp3	N-acetyllactosamine, LN	LN	28	19
137	Galβ1-4Glcβ-sp4-Nle		Lac-Nle	26	12
537	Neu5Aα2-3Galβ1-4GlcNAcβ1-3Galβ1-4Glcβ-sp4	LSTd	LSTd	26	21
104	GalNAcβ1-3Galβ-sp3		ANb3A	24	4
134	Galβ1-4Glcβ-sp4-Arg		Lac-Arg	24	13
138	Galβ1-4Glcβ-sp4-Val		Lac-Val	24	8
911	N-C5-indazole-3-CONH-PEG-NH2 (AcOH salt)		NC5-indazole	24	3
1808	-4Glcβ1-3GalNAcβ1-4GalNAcβ1-4Galβ1-		P. vulgaris O65	24	7
310	Neu5Acα2-3Galβ1-4GlcNAcβ-O(CH2)3NH-amide-Neu5Acα2-3Galβ1-4GlcNAcβ-sp3		(3'SLN)2	22	3
364	Galα1-3Galβ1-4(Fucα1-3)GlcNAcβ-sp3	αGalLex	aGalLeX	22	7
402	GalNAcα1-3(Fucα1-2)Galα1-4GlcNAcβ-sp3		Atria4GN	22	7
1014	-2Galβ1-3GlcNAcα1-4Rhaα1-3GlcNAcβ1-		S. enterica O59	21	7
93	Galβ1-4Glcβ-sp4	Lactose, Lac	Lac-Gly	20	4
804	[Galβ1-4GlcNAcβ-OCH2CH2]2NH		LN_dimer	20	7
1810	-4Glcβ1-3GalNAcβ1-4GalNAcβ1-4Galβ1-		P. vulgaris TG251	20	10
501	Galβ1-3GalNAcβ1-3Galα1-4Galβ1-4Glcβ-sp4	Gb5	Gb5	19	10
913	APPAT(Lac)YGPAPRTDPASTVGHAP-sp12		GP22-Lac	19	1
133	Galβ1-4Glcβ-sp4-Ala		Lac-Ala	18	4
152	3-O-Su-Galβ1-4Glcβ-sp2	SM3	Lac3'Su	18	13
362	Galα1-3(Fucα1-2)Galβ1-3GalNAcα-sp3	B (type 3)	Btype3	18	6
903	Crypted formula, available on request		Crypted formula	18	3
906	Crypted formula, available on request		Crypted formula	18	4
909	Crypted formula, available on request		Crypted formula	18	7
910	Npentyl-Indol-linked-3-NH2 (AcOH salt)		NpentylIndol	18	10
916	APPAT(SiaTn)SGPAPRTDPASTVGHAP-PEG3-EDAGVPLSVTRVFSGYAFES-PEG3-NH- Ethoxy-cyclobutene-1,2-dione		GP42-SiaTn-dione	18	3
1602	-3(Rib1(50%)Ac-ol5-P-6)Galβ1-4(GlcNAcβ1-2)Glcβ1-3GlcNAcβ1-		P. mirabilis 1B-m	18	5
262	Galβ1-3GalNAcβ1-3Galβ-sp4		Tbb-A	17	9
122	Manα1-6Manβ-sp4		Ma6M	16	10
136	Galβ1-4Glcβ-sp4-Ile		Lac-Ile	16	7
363	Galα1-3(Fucα1-2)Galβ1-3GalNAcβ-sp3	B (type 4)	Btype4	16	8
507	GalNAcα1-3GalNAcβ1-3Galα1-4Galβ1-4Glcβ-sp3	Fs-5	Fs-5	16	4
1008	-3Galf2(30%)Acβ1-3Galα1-		S. enterica O67	16	10
105	GalNAcβ1-3GalNAcβ-sp3	para-Fs	para-Fs	15	1
202	6-O-Su-GalNAcβ1-4(6-O-Su)GlcNAcβ-sp3		LacdiNAc6,6'Su2	15	10
331	Neu5Gcα2-3Galβ1-3GlcNAcβ-sp3		3'SiaLeC(Gc)	15	4
851	Galα1-3(6-O-Su)GalNAcα-sp3		6SuTaa	15	7
1245	-2Galβ1-4Manβ1-4Galα1-3GlcNAcβ1-		E. coli O40	15	2
87	Galβ1-3Galβ-sp3		Ab3A	14	4
89	Galβ1-3GalNAcα-sp3	TF	TF	14	1
126	6-Bn-Galα1-4(6-Bn)GlcNAcβ-sp3		Bn2-aLN	14	4
131	(6-O-Bn-Galβ1)-3(6-O-Bn)GlcNAcβ-sp3		Bn2LeC	14	2
150	3-O-Su-Galβ1-3GalNAcα-sp3		TF3'Su	14	1
176	3-O-Su-Galβ1-4(6-O-Su)Glcβ-sp2		Lac3',6Su2	14	4
271	Galβ1-6Galβ1-4Glcβ-sp4		Gal6'Lac	14	6
298	Neu5Acα2-3Galβ1-4GlcNAcβ-sp3	3'SLN	3'SLN	14	7
303	Neu5Gcα2-3Galβ1-4GlcNAcβ-sp3		3'SLN(Gc)	14	3
315	Neu5Acα2-3Galβ1-4-(6-O-Su)GlcNAcβ-sp3		3'SLN6Su	14	4
382	Galβ1-3GalNAcβ1-4Galβ1-4Glcβ-sp3	GA1, asialo-GM1	aGM1	14	2
3301	-3Glcβ1-6Glcβ1-		Laminarin	14	4
48	Neu5Acα-sp3		Sia	13	4
130	(6-O-Bn-Galβ1)-3GlcNAcβ-sp3		6'BnLeC	13	1
223	Galα1-4Galβ1-4Glcβ-sp2	Pk, Gb3, GbOse3	Pk-C2	13	2
234	Galβ1-4(Fucα1-3)GlcNAcβ-sp3	Lex	LeX	13	4
240	(Glcα1-4)3β-sp4	maltotriose	(Ga4)3b	13	4
290	Neu5Acα2-6(Galα1-3)GalNAcα-sp3		A3a(Sia)Tn	13	5
291	Neu5Acβ2-6(Galβ1-3)GalNAcα-sp3		b6SiaTF	13	5
308	KDNα2-3Galβ1-4GlcNAcβ-sp2		KDN3'LN	13	3
328	Neu5Acα2-3Galβ1-4Glcβ-sp4-Phe		3'SL-Phe	13	3
329	Neu5Acα2-3Galβ1-4Glcβ-sp4-Trp		3'SL-Trp	13	4
334	Neu5Gcα2-3Galβ1-4-(6-O-Su)GlcNAcβ-sp3		3'SLN(Gc)6Su	13	7
337	GalNAcα1-4Galβ1-4GlcNAcβ-sp3		ANa4'LN	13	4
390	(Glcα1-4)4β-sp4	maltotetraose	(Ga4)4b	13	7
809	GalNAcβ1-3GalNAcα-sp3		ANb3ANa	13	5
1228	-2)Galα1-3(Fucα1-2)Galβ1-3GalNAcβ1-3GalNAcβ(1-		E. coli O86_B7	13	4
2013	Shigella boydii type X		Sh. boydii type X	13	3
2	Galα-sp3		aA	12	4
10	GlcNAcβ-sp3		GN	12	4
18	Manβ-sp4		bM	12	3
46	6-H2PO3Glcβ-sp4	Glc6P	G6P	12	2
47	6-H2PO3Manα-sp3	Man6P	M6P	12	3
49	Neu5Acα-sp9		Sia-Bn	12	4
71	Fucα1-2Galβ-sp3	Hdi	Hdi	12	7
72	Fucα1-3GlcNAcβ-sp3		Fa3GN	12	4
75	Galα1-2Galβ-sp3		Aa2A	12	3
78	Galα1-3GalNAcα-sp3	Tαα	Taa	12	7
80	Galα1-3GlcNAcβ-sp3		Aa3GN	12	2
82	Galα1-4GlcNAcβ-sp8		aLN-PEG	12	4
92	Galβ1-4Glcβ-sp2	Lactose, Lac	Lac-C2	12	4
101	GalNAcα1-3GalNAcβ-sp3	Fs-2	Fs-2	12	4
103	GalNAcα1-3GalNAcα-sp3	core 5	core5	12	7
121	Manα1-4Manβ-sp4		Ma4M	12	4
132	Galβ1-3GalNAcα-sp5	TF	TF-С8	12	7
198	4,6-O-Su2-GalNAcβ1-4GlcNAcβ-sp3		LacdiNAc4',6'Su2	12	2
201	3,4-O-Su2-GalNAcβ1-4-GlcNAcβ-sp3		LacdiNAc3',4'Su2	12	2
212	D-glycero-α-D-talo-octulosonic acid (Ko)-(2→4)-αKdo-sp11		NW61S	12	7
227	Galα1-3(Fucα1-2)Galβ-sp5	Btri	Btri-C8	12	6
276	GlcNAcβ1-4Galβ1-4GlcNAcβ-sp3		GN4'LN-C3	12	5
293	Neu5Acα2-3Galβ1-4Glcβ-sp3	3'SL	3'SL	12	4
294	Neu5Acα2-3Galβ1-4Glcβ-sp4	3'SL	3'SL-Gly	12	4
316	Fucα1-2(6-Su)Galβ1-4GlcNAcβ-sp3		6'SuHtype2	12	4
323	Neu5Acα2-6Galβ1-3GlcNAcβ-sp3	6'-SiaLec	6'SiaLeC	12	1
333	Neu5Gcα2-3Galβ1-3-(6-O-Su)GlcNAcβ-sp3		3'SiaLeC(Gc)6Su	12	6
389	GalNAcβ1-3Galα1-4Galβ1-4Glcβ-sp3	Gb4, P	Gb4	12	2
395	GlcNAcβ1-6(GlcNAcβ1-3)Galβ1-4GlcNAcβ-sp2	Tk	Tk	12	7
404	GalNAcα1-3Galβ1-4(Fucα1-3)GlcNAcβ-sp3	αGalNAcLex	ANaLeX	12	2
425	Neu5Acα2-3Galβ1-4(Fucβ1-3)GlcNAcβ-sp3		bF-SiaLeX	12	7
506	Arafβ1-2Arafα1-5(Arafβ1-2Arafα1-3)Arafα1-5Arafα-O(CH2)2NHCOCH2(OCH2CH2)6NH2		Araf6	12	4
800	GlcNAcα1-4GlcNAcβ-sp3		GNa4GN	12	4
850	Galβ1-3(6-O-Su)GalNAcα-sp3		6SuTF	12	1
902	Crypted formula, available on request		Crypted formula	12	2
1004	-2Fucα1-2Galβ1-3GalNAcα1-3GlcNAcα1-		S. enterica O13	12	2
1025	-3FucNAcα1-4(GlcNAcβ1-2)GalAα1-3FucNAcα1-3GlcNAcβ1-		C. sakazakii G2592 O7	12	2
1212	-3)Fucα1-3Xlufβ1-		E. coli O95	12	7
1233	-2Rhaα1-2Rhaα1-2Rhaα1-2Glcα1-3GlcNAc6Acα1-		E. coli O19ab	12	4
1501	Proteus genomospecies 5/6 O79		P. genomospecies 5/6 O79	12	1
1803	-4GalN6Acα1-3DFuc2Acα1-3(EtN1-P-6)GlcNAcβ1-3Galα1-		P. vulgaris O19ab	12	6
8002	-3Rhaα1-3Rhaα1-2Glcα1-3GlcNAcα1- LPS		E. coli O148 LPS	12	1
8006	-3(Glcα1-2)Rhaα1-2Rhaα1-2Rhaα1-3(Glcα1-2)Rhaα1- LPS		E. coli O99 LPS	12	3
11	GlcNAcβ-sp2		GN-C2	11	2
84	Galβ1-2Galβ-sp3		Ab2A	11	4
94	Galβ1-4Galβ-sp4		Ab4A	11	2
149	GlсNAcβ1-4(6-O-Su)GlcNAcβ-sp2		Ch2-6Su	11	4
189	3,6-O-Su2-Galβ1-4(6-O-Su)GlcNAcβ-sp2		LN3'66'Su3	11	5
190	Galβ1-4-(6-P)GlcNAcβ-sp2		LN6P	11	4
228	Galβ1-2Galα1-3GlcNAcβ-sp3		Ab2Aa3GN	11	2
254	GlcNAcβ1-6(Galβ1-3)GalNAcα-sp3	core 2	core2	11	4
326	Neu5Acα2-3Galβ1-4Glcβ-sp4-Ile		3'SL-Ile	11	3
327	Neu5Acα2-3Galβ1-4Glcβ-sp4-Nle		3'SL-Nle	11	1
428	Neu5Acα2-3Galβ1-4(Fucα1-3)(6-O-Su-)GlcNAcβ-sp3	6-O-Su-SiaLex	SiaLeX6Su	11	1
484	GalNAcα1-3(Fucα1-2)Galβ1-3(Fucα1-4)GlcNAcβ-sp3	ALeb	ALeB	11	6
1232	Galα1-2Galα1-2(Galb1-4)Glcα1-3Glcα1-/inner core-lipid A/		E. coli O14	11	4
1244	Escherichia coli O37		E. coli O37	11	1
1301	-3(Qui3NFoα1-4)GalA6NH2α1-4GalNAcα1-4Galα1-3GalNAcβ1-		P. alcalifaciens O3	11	4
1615	-4(GalA6(L-Thr)3Acα1-3)GalNAcβ1-3Rhaβ1-4GlcNAc6Acβ1-		P. mirabilis O58	11	4
2105	GalNAcA3Ac6NH2α1-4GalNAcAα1-3GlcNAc		Sh. dysenteriae type 7	11	2
8008	-3Rib-ol5-P-6Galα1-3FucNAmα1-3GlcNAcβ1- LPS		E. coli O118 LPS	11	7
8010	-4(GlcpNAcβ1-3)GalNAcα1-2Glcα1-4L-IdoAα1-3GalNAcβ1- LPS		E. coli O112ab LPS	11	5
1	Fucα-sp3		aF	10	3
17	Manα-sp4		aM-Gly	10	4
19	ManNAcβ-sp4		bMN	10	4
20	Rhaα-sp3		aR	10	2
22	GlcNAcβ-sp4		GN-Gly	10	2
29	Fucβ-sp4		bF	10	1
32	GalNGcβ-sp3		bANGc	10	4
38	3-O-Su-GalNAcβ-sp3		bAN3Su	10	5
41	6-O-Su-GalNAcα-sp3		aAN6Su	10	4
43	6-O-Su-GlcNAcβ-sp3		GN6Su	10	4
44	GlcAα-sp3	α-glucuronic acid	aGU	10	4
50	Neu5Acβ-sp3		bSia	10	3
51	Neu5Acβ-sp9		bSia-Bn	10	3
52	Neu5Gcα-sp3		aNeu5Gc	10	3
53	Neu5Gcβ-sp3		bSia5Gc	10	5
88	Galβ1-3GalNAcβ-sp3	Tββ	Tbb	10	5
100	Galβ1-6Galβ-sp4		Ab6A	10	6
110	Glcα1-4Glcβ-sp3	maltose	Malt2	10	4
111	Glcβ1-4Glcβ-sp4	cellobiose	cello	10	3
113	GlcNAcβ1-3GalNAcα-sp3	core 3	core3	10	2
114	GlcNAcβ1-3Manβ-sp4		GN3M	10	7
115	GlcNAcβ1-4GlcNAcβ-Asn	chitobiose-Asn	Ch2-Asn	10	7
119	Manα1-2Manβ-sp4		Ma2Mb	10	6
120	Manα1-3Manβ-sp4		Ma3M	10	1
125	6-Bn-Galβ1-4GlcNAcβ-sp2		6'Bn-LN	10	2
135	Galβ1-4Glcβ-sp4-Asn		Lac-Asn	10	4
143	Fucα1-2(3-O-Su)Galβ-sp3		Hdi3Su	10	5
169	Neu5Acα2-3Galβ-sp3	GM4	GM4	10	3
172	Neu5Acα2-6GalNAcα-sp3	SiaTn	SiaTn	10	7
180	6-O-Su-Galβ1-4(6-O-Su)GlcNAcβ-sp2		LN66'Su2	10	1
181	3,4-O-Su2-Galβ1-4GlcNAcβ-sp3		LN3'4'Su2	10	4
197	3,6-O-Su2-GalNAcβ1-4-GlcNAcβ-sp3		LacdiNAc3',6'Su2	10	5
206	Neu5Gcα2-3Galβ-sp3		Neu5Gc3A	10	4
214	deltaGlcAβ1-3Galβ-sp3	ΔGlcAb3Gal	deltaGUb3A	10	3
217	Fucα1-2Galβ1-3GalNAcα-sp3	H (type 3)	Htype3	10	6
225	Galα1-4Galβ1-4GlcNAcβ-sp2	P1	P1	10	1
235	GalNAcα1-3(Fucα1-2)Galβ-sp3	Atri	Atri	10	2
236	GalNAcα1-3(Fucα1-2)Galβ-sp5	Atri	Atri-C8	10	3
239	GalNAcβ1-3(Fucα1-2)Galβ-sp3		Fa2(ANb3)A	10	5
241	(Glcα1-6)3β-sp4	isomaltotriose	(Ga6)3b	10	3
252	GlcNAcβ1-4GlcNAcβ1-4GlcNAcβ-sp4	chitotriose	Ch3	10	6
253	GlcNAcβ1-6Galβ1-4GlcNAcβ-sp2		GN6'LN	10	5
256	GlcNAcβ1-6(GlcNAcβ1-4)GalNAcα-sp3		GN2-4,6Tn	10	7
264	Galβ1-4Galβ1-4GlcNAcβ-sp3		Ab4'LN	10	2
266	Galα1-4Galβ1-4GlcNAcβ-sp3	P1	P1	10	4
268	GlсNAcβ1-4(Fucα1-6)GlcNAcβ-sp3		Fa6Ch2	10	1
272	Neu5Acα2-3Galβ1-4Glcβ-sp4-Cit		3'SL-Cit	10	4
287	3-O-Su-Galβ1-3(Fucα1-4)GlcNAcβ-sp3	3'-O-Su-Lea	3'SuLeA	10	3
292	Neu5Acα2-3Galβ1-3GalNAcα-sp3		Sia3'TF	10	5
295	Neu5Acα2-6Galβ1-4Glcβ-sp2	6'SL	6'SL-C2	10	1
299	Neu5Acα2-3Galβ1-3GlcNAcβ-sp3	3'SiaLeC	3'SiaLeC	10	6
302	Neu5Acβ2-6Galβ1-4GlcNAcβ-sp3		b6'SLN	10	4
318	Neu5Acα2-6Galβ1-4-(6-O-Su)GlcNAcβ-sp3		6'SLN6Su	10	4
365	Galα1-4(Fucα1-2)Galβ1-4GlcNAcβ-sp3		Aa4'(Fa2')LN	10	4
372	Fucα1-2Galβ1-4(Fucα1-3)GlcNAcβ-sp3	Ley	LeY	10	2
374	Galα1-3(Galα1-4)Galβ1-4GlcNAcβ-sp3		Aa2-3',4'LN	10	2
392	GalNAcα1-3(Fucα1-2)Galβ1-3GalNAcα-sp3	A (type 3)	A(type 3)	10	4
394	GlcNAcβ1-4(GlcNAcβ1-3)Galβ1-4GlcNAcβ-sp2		GN2-3',4'LN	10	1
396	(GlcNAcβ1)3-3,4,6-GalNAcα-sp3		GN3-3,4,6Tn	10	3
436	4-O-Su-Neu5Acα2-3Galβ1-4(Fucα1-3)(6-O-Su-)GlcNAcβ-sp3		SiaLeX6,4''Su2	10	4
437	GalNAcα1-3(Fucα1-2)Galβ1-3GalNAcβ-sp3	A(type 4)	A(type 4)	10	4
808	Galα1-6Glcβ-sp3	melibiose	Aa6G-C3	10	6
915	APPAT(Tn)SGPAPRTDPASTVGHAPPATSG-sp12		GP27-Tn	10	4
1001	-4Qui3Nα1-3Rhaα1-4Galβ1-3(Glcβ1-4)GalNα1-		S. enterica O28deAc	10	5
1016	-2Ribfβ1-4Galβ1-4GlcNAcα1-4Galβ1-3GlcNAcα1-		S. enterica O52	10	4
1201	-4(Colα1-3)(Colα1-6)Glcα1-4Galα1-3GlcNAcβ1-		E. coli O11	10	1
1216	-3Rib-ol5-P-6Galα1-3FucNAmα1-3GlcNAcβ1-		E. coli O118	10	7
1218	-3(S-3HOBut1-2DAla1-4)Qui4Nb1-6GlcNAcα1-3LQuiNAcα1-3GlcNAc6(30%)Acα1-		E. coli O123	10	4
1224	-2Rib-ol5-P-6Galα1-3FucNAmα1-3(GlcNAcβ1-4)GlcNAcβ1-		E. coli O151	10	4
1248	GlcNAcα1-2Glcα1-2Glcα1-3(Galα1-6)Glcα1-/inner core-lipid A/		E. coli O100	10	9
1416	-2Rhaα1-3FucNAcα1-3FucNAcα1-3DFucNAcα1-		P. aerginosa O4ac	10	2
1611	-2(Rib-ol5-P-3)Galβ1-3GlcNAcα1-3(EtN1-75%P-6)Glcβ1-3GlcNAcβ1-		P. mirabilis O33	10	3
1612	-2Fuc3N(R-3HOBu)4Acβ1-6Glc3Acα1-4GlcAβ1-3GlcNAcα1-		P. mirabilis O35	10	1
1809	-4LQuiNAcα1-3GlcNAcα1-4(LQuiNAcα1-3)GalNAcα1-4Galα1-P		P. vulgaris OX19	10	2
2001	-3(Ribfβ1-4GlcAβ1-4)Galα1-6Manα1-2Manα1-3GalNAcβ1-		Sh. boydii type 10	10	7
2004	-4(GlcNAcβ1-3)GalNAcα1-4Glcα1-4L-IdoAα1-3GalNAcβ1-		Sh. boydii type 15	10	4
2007	-3Rhaβ1-4Rhaα1-2Rhaα1-2GalAα1-3GalNAcα1-		Sh. boydii type 18	10	1
2201	-3GlcNAcβ1-2Rhaα1-2Rhaα1-3(Glcβ1-4)Rhaα1-		Sh. flexneri type 2a	10	4
2207	-3GlcNAcβ1-2Rhaα1-2(Glcα1-3)Rhaα1-3Rhaα1-		Sh. flexneri type 5a	10	1
2214	Shigella flexneri type 2c		Sh. flexneri type 2c	10	4
2601	Acetobacter methanolicus LPS		A. methanolicus LPS	10	5
8011	-3(S-Lac2-4)GlcNAcβ1-2Rhaα1-2Rhaα1-3(Glcβ1-2)Rhaα1-3GlcNAcβ1- LPS		E. coli O150 LPS	10	4
9002	-3Glcβ1-		Curdlan	10	8
4	GalNAcα1-OSer	Tn-Ser	TnSer	9	4
5	GalNAcα-sp3	Tn	Tn	9	1
15	HOCH2(HOCH)4CH2NH2	aminoglucitol	glucitol	9	4
26	Rhaβ-sp4		bR	9	4
45	GlcAβ-sp3	β-glucuronic acid	bGU	9	4
73	Fucα1-4GlcNAcβ-sp3	Le	Le	9	1
102	GalNAcα1-3Galβ-sp3	Adi	Adi	9	1
123	Manβ1-4GlcNAcβ-sp4		Mb4GN	9	4
159	4-O-Su-Galβ1-4GlcNAcβ-sp3		LN4'Su	9	4
161	6-O-Su-Galβ1-3GlcNAcβ-sp3		LeC6'Su	9	5
186	Neu5Acα2-8Neu5Acα2-sp3	(Sia)2	(Sia)2	9	6
194	6-O-Su-GalNAcβ1-4GlcNAcβ-sp3		LacdiNAc6'Su	9	5
196	3-O-Su-GalNAcβ1-4(3-O-Su)-GlcNAcβ-sp3		LacdiNAc3,3'Su2	9	5
204	4-O-Su-GalNAcβ1-4GlcNAcβ-sp2		LacdiNAc4'Su-C2	9	3
246	GlcNAcβ1-2Galβ1-3GalNAcα-sp3		GN2'TF	9	2
260	Galβ1-3(Fucβ1-4)GlcNAcβ-sp3		bLeA	9	2
261	Galβ1-4(Fucβ1-3)GlcNAcβ-sp3		bLeX	9	3
288	3-O-Su-Galβ1-4(Fucα1-3)GlcNAcβ-sp3	3'-O-Su-Lex	3'SuLeX	9	1
296	Neu5Acα2-6Galβ1-4Glcβ-sp4	6'SL	6'SL-Gly	9	2
319	Neu5Acα2-3-(6-O-Su)Galβ1-4GlcNAcβ-sp3		3'SLN6'Su	9	7
330	Neu5Acα2-3Galβ1-4Glcβ-sp4-Val		3'SL-Val	9	7
332	Neu5Acα2-3Galβ1-4Glcβ-sp4-Asn		3’SL-Asn	9	2
336	αKdo-(2→8)-αKdo-(2→4)-αKdo-sp11		A128	9	7
369	GalNAcα1-4(Fucα1-2)Galβ1-4GlcNAcβ-sp3		ANa4'(Fa2')LN	9	7
426	Neu5Acα2-3Galβ1-3(Fucα1-4)GlcNAcβ-sp3	SiaLea	SiaLeA	9	4
510	Manα1-6(Manα1-3)Manα1-6(Manα1-3)Manα-sp4		Man5a	9	2
802	Galβ1-3GalNAc(fur)β-sp3		Tbb(f)	9	5
852	GlcNAcβ1-4-[HOOC(CH3)CH]-3-O-GlcNAcα-sp4		GN-aMur	9	4
900	H-(Gly)6-NH2 Gly6-amide, linear		Gly6	9	7
1251	-2Rhaα1-2Rhaα1-3Rha2Acα1-3(Glcα1-6)GlcNAcβ1-		E. coli O135	9	4
1255	-2Rha4NAcα1-3Fucα1-4Glcβ1-3GalNAcα1-		E. coli O157	9	3
1305	Providencia rustigianii O11 capsular polysaccharide		P. rustigianii O11 CPS	9	1
1410	-4ManNAc3NAmAβ1-4LGulNAc3NAcAα1-3DFucNAcβ1-		P. aerginosa O2ac(F3)	9	3
1417	-2Rhaα1-4GalNAcA3Acα1-4GalNFoAα1-3QuiNAcα1-		P. aerginosa O6(F1)	9	4
1605	-3(Glcα1-6)GlcNAcβ1-4(GlcNAcβ1-2)GlcAβ1-3(L-Thr2-6)GalAβ1-		P. mirabilis O11	9	7
1701	-3GlcAβ1-4(Galα1-3)FucNAcα1-3GlcNAcα1-		P. penneri 107	9	6
1804	-3GlcNAcβ1-3(Qui3NAc2(65%)Ac4Acα1-2)Rhaβ1-4Rhaα1-4GlcAβ1-		P. vulgaris O22	9	1
2012	-4Glcα1-4GlcAβ1-3GlcNAcα1-3Rhaα1-		Sh. boydii type 9	9	6
2205	-3(Glcα1-6)GlcNAcβ1-2Rhaα1-2Rhaα1-3Rhaα1-		Sh. flexneri type 4a	9	4
2217	-2(Glcα1-3)Rhaα1-2Rhaα1-3Rhaα1-3(Glcα1-4)GlcNAcβ1-		Sh. flexneri type 1d	9	6
8003	-4(Fucα1-3)GlcNAc6(30%)Acα1-4GlcAα1-3Fucα1-3GlcNAcβ1- LPS		E. coli O168 LPS	9	3
8007	-6Manα1-2(Glcα1-4)Manα1-2(Glcα1-3)Manβ1-3GlcNAcα1- LPS		E. coli O73 LPS	9	4
3	Galβ-sp3		bA	8	3
7	Glcα-sp3		aG	8	7
13	GlcNAcβ-sp8		GN-PEG	8	2
25	GalNAcβ-sp10		bAN-PEG2	8	3
27	3,6-Me2Glcβ-sp3		3,6-Me2Glc	8	2
28	Xylβ-sp4		bXyl	8	5
30	Glcβ-sp4		bG-Gly	8	2
31	L-Araα-sp4		aAra	8	4
37	3-O-Su-Galβ-sp3		bA3Su	8	4
54	9-NAc-Neu5Acα-sp3		9NAcSia	8	3
55	3-O-Su-GlcNAcβ-sp3		GN3Su	8	3
58	Fucβ-sp3		bF	8	3
59	αKdo-5-phosphate-sp11		A173	8	5
60	6-O-Su-Galβ-sp3		bA6Su	8	4
61	3-O-Su-GalNAcα-sp3		Tn3Su	8	1
62	GlcAβ-sp2		bGN-C2	8	3
74	Fucβ1-3GlcNAcβ-sp3		Fb3GN	8	3
76	Galα1-3Galβ-sp3	Bdi	Bdi	8	4
81	Galα1-4GlcNAcβ-sp3		aLN	8	5
112	Glcβ1-6Glcβ-sp4	gentiobiose	gent	8	4
117	GlcNAcβ1-4GlcNAcβ-sp4	chitobiose	Ch2-Gly	8	2
118	GlcNAcβ1-6GalNAcα-sp3	core 6	core6	8	4
140	Galα1-3GalNAc(fur)β-sp3		Tab(f)	8	7
142	GlcNAcα1-3GalNAcβ-sp3		GNa3AN	8	4
146	Galβ1-4(6-O-Su)Glcβ-sp2		Lac6Su	8	2
153	6-O-Su-Galβ1-4Glcβ-sp2		Lac6'Su	8	2
158	4-O-Su-Galβ1-4GlcNAcβ-sp2		LN4'Su-C2	8	4
165	GlcAβ1-3Galβ-sp3		GUb3A	8	4
167	GlcNAcβ1-4-[HOOC(CH3)CH]-3-O-GlcNAcβ-sp4	GlcNAc-Mur	GN-Mur	8	1
170	Neu5Acα2-6Galβ-sp3		Sia6A	8	3
173	Neu5Acβ2-6GalNAcα-sp3		bSiaTn	8	1
174	Neu5Gcα2-6GalNAcα-sp3		Neu5GcTn	8	3
175	Neu5Gcβ2-6GalNAcα-sp3		bNeu5GcTn	8	1
179	6-O-Su-Galβ1-3(6-O-Su)GlcNAcβ-sp2		LeC6,6'Su2	8	2
183	4,6-O-Su2-Galβ1-4GlcNAcβ-sp2		LN4'6'Su2-C2	8	4
184	4,6-O-Su2-Galβ1-4GlcNAcβ-sp3		LN4'6'Su2	8	1
187	Neu5Acα2-8Neu5Acα2-sp9	(Sia)2	(Sia)2Bn	8	6
188	Neu5Acα2-8Neu5Acβ-sp9		(Sia)2-bBn	8	1
191	6-P-Galβ1-4GlcNAcβ-sp2		LN6'P	8	2
195	6-O-Su-GalNAcβ1-4-(3-O-Ac)GlcNAcβ-sp3		3Ac-LacdiNAc6'Su	8	3
200	4-O-Su-GalNAcβ1-4GlcNAcβ-sp3		LacdiNAc4'Su	8	7
213	Neu5Acβ2-6Galβ-sp3		6bSiaA	8	4
226	Galα1-3(Fucα1-2)Galβ-sp3	Btri	Btri	8	2
233	Galβ1-3(Fucα1-4)GlcNAcβ-sp3	Lea	LeA	8	2
237	GalNHα1-3(Fucα1-2)Galβ-OCH2CH2CH2NHAc		ABtri	8	3
245	GlcNAcα1-6Galβ1-4GlcNAcβ-sp2		GNa6'LN	8	3
263	(GalNAcβ-PEG2)3-β-DD		ANb-cluster	8	7
277	GalNGcα1-3(Fucα1-2)Galβ-sp3		NGcAtri	8	3
289	Neu5Acα2-6(Galβ1-3)GalNAcα-sp3		6SiaTF	8	4
307	KDNα2-3Galβ1-3GlcNAcβ-sp2		KDN3'LeC	8	4
322	(Neu5Acα2-8)3β-sp3		(Sia)3b	8	5
335	Neu5Acα2-3Galβ1-3-(6-O-Su)GlcNAcβ-sp3		3'SiaLeC6Su	8	6
340	Galα1-3(Neu5Acβ2-6)GalNAcβ-sp3		b6SiaTab	8	1
371	Fucα1-2Galβ1-3(Fucα1-4)GlcNAcβ-sp3	Leb	LeB	8	6
423	Neu5Acα2-3Galβ1-4(Fucα1-3)GlcNAcβ-sp3	SiaLex	SiaLeX	8	4
429	Neu5Acα2-3(6-O-Su)Galβ1-4(Fucα1-3)GlcNAcβ-sp3	6'-O-Su-SiaLex	SiaLeX6'Su	8	3
432	Neu5Acα2-3Galβ1-4(3-O-Su-Fucα1-3)GlcNAcβ-sp3		SiaLeX3'''Su	8	5
433	Neu5Acα2-6(Neu5Acα2-3Galβ1-3)GalNAcα-sp3		Sia2-3',6TF	8	4
434	Neu5Acα2-8Neu5Acα2-3Galβ1-4Glcβ-sp4	GD3	GD3	8	2
435	Neu5Acα2-3Galβ1-4(2-O-Su-Fucα1-3)(6-O-Su-)GlcNAcβ-sp3		SiaLeX6,2'''Su2	8	4
483	Galα1-3(Fucα1-2)Galβ1-4(Fucα1-3)GlcNAcβ-sp3	BLey	BLeY	8	2
491	GalNAcα1-3(Fucα1-2)Galβ1-4(Fucα1-3)GlcNAcβ-sp3	ALey	ALeY	8	4
502	(Glcα1-6)6β-sp4	maltohexaose	(Ga6)6b	8	4
530	(Neu5Acα2-3Galβ1)2-3,4-GlcNAcβ-sp3		(Sia3A)2-3,4GN	8	4
531	Neu5Acα2-8Neu5Acα2-3(GalNAcβ1-4)Galβ1-4Glcβ-sp2	GD2	GD2	8	7
540	Galβ1-4(Fucα1-3)GlcNAcβ1-6(Neu5Acα2-6Galβ1-4GlcNAcβ1-3)Galβ1-4Glcβ-sp4	MSMFLNnH	MSMFLNnH	8	4
811	3,6-O-Me2-Glcβ1-4(2,3-O-Me2)Rhaβ-O(p-C6H4)-OCH2CH2NH2		KN05097	8	4
812	Galβ1-4Glcα-sp4		Laca	8	6
853	6-O-Su-Galα1-3GalNAcα-sp3		6'SuTaa	8	4
914	APPATSGPAPRTDPASTVGHAP-sp12		P22	8	1
1013	-4Manα1-2Manα1-2Manβ1-3GalNAcα1-		S. enterica O18	8	6
1021	-3(GlcNAcβ1-2)Rhaα1-2Rhaα1-4Glcα1-3GalNAcβ1-		S. enterica O57	8	2
1023	-3(Galβ1-4)Galβ1-4(GlcNAcβ1-2)Glcβ1-3GalNAcβ1-		S. enterica O38	8	4
1026	-2(Glcα1-4)Glcβ1-2Fuc3NRHbβ1-6GlcNAcα1-4GalNAcα1-3(Glcα1-6)GlcNAcβ1-		C. sakazakii G2594 O4	8	2
1027	-4Qui3NAcα1-3Rhaα1-6GlcNAcα1-4GlcAβ1-3(Glcβ1-4)GalNAcα1-		C. sakazakii G2726 O3	8	4
1203	-2Manα1-2(Glcα1-4)Manβ1-3GlcNAcα1-6Manα1-		E. coli O44	8	7
1211	-2(Galfα1-4)Galα1-3ManNAcβ1-6Galfβ1-3GlcNAcβ1-		E. coli O85	8	1
1213	-3(Glcα1-2)Rhaα1-2Rhaα1-2Rhaα1-3(Glcα1-2)Rhaα1-		E. coli O99	8	4
1215	-4(GlcpNAcβ1-3)GalNAcα1-2Glcα1-4L-IdoAα1-3GalNAcβ1-		E. coli O112ab	8	1
1230	Escherichia coli O10a10b		E. coli O10a10b	8	4
1237	-3(R-3HOBut1-4)Qui4Nβ1-4(Galα1-3)Manα1-4Rhaα1-3GlcNAcα-		E. coli O39	8	3
1238	-3Galα1-3(GlcAb1-4)Fucα1-4GlcNAcβ1-3Fucα1-3GlcNAcβ1-		E. coli O41	8	4
1259	Escherichia coli O84-deAc		E. coli O84deAc	8	4
1306	-4(GlcNAcβ1-2Glcβ1-2)(GlcNAcβ1-3)Galβ1-3GalNAcα1-4Galβ1-3GalNAcβ1-		P. alcalifaciens O12	8	4
1307	-4(D-GroA1NH2(2-P-3))GalNAcβ1-4Galβ1-3FucNAc4Nβ1-		P. alcalifaciens O22	8	4
1308	-3(Dhpa2-4Manβ1-4)Galα1-4GalNAcβ1-3GalNAcβ1-		P. alcalifaciens O31	8	6
1310	-3GlcAβ1-4(Glcα1-3)Fucα1-4Fucα1-2Glcβ1-3GlcNAcα1-		P. alcalifaciens O46deAc	8	6
1404	-2Rhaα1-3Rhaα1-4GalNAcA3Acα1-3QuiNAcβ1-		P. aerginosa O13ab	8	7
1405	Rhaα1-3Rhaα1-4GalNAcAα1-3QuiNAcβ1-3Rhaα1-3(Glcα1-6)Glcβ1-3(Glcα1-4)(L-Ala1-2GalNα1-3(P-6)L-gro-manHep7Cmα1-3(P-2)(P-4)L-gro-manHepα1-5Kdoα		P. aerginosa O13ac	8	4
1406	Glcα1-6Glcβ1-3(Rhaα1-6Glcα1-4)GalNα1-3(P-6)L-gro-manHepα1-3(P-2)(P-4)L-gro-manHepα1-5(Kdoα2-4)Kdoα2-6(P-4)GlcNβ1-6GlcNα1-P		P. aerginosa O14	8	8
1407	-2Ribfβ1-3GalNAcα1-		P. aerginosa O15	8	3
1409	-4ManNAc3NAmAβ1-4LGulNAc3NAcAα1-3DFucNAc4Nβ1-		P. aerginosa O2ac	8	1
1415	-2Rhaα1-3FucNAcα1-3FucNAcα1-3QuiNAcα1-		P. aerginosa O4ab	8	6
1502	-3GalNAcβ1-4(L6dTalα1-3)Manα1-3L6dTalα1-		A. hydrophila O34deAc	8	6
1504	-3Rhaβ1-4(Glcα1-3)Rhaα1-2Rhaα1-3Galα1-3DFucNAcα1-		E. cloacae G3421	8	4
1604	-4(LAltpAα1-3)GalNAcα1-3GalAα1-3GlcNAcα1-		P. mirabilis HJ 4320	8	3
1609	-4(Lys2-6)GalAα1-4Galα1-3(Ser-(2-6)GalA4Acα1-3GlcNAcβ1-		P. mirabilis O28	8	4
1616	-4(GlcAα1-3)FucNAcα1-3GlcNAcβ1-		P. mirabilis O6	8	2
1617	-4(S,R-CetLys2-6)GlcAb1-6GalNAcα1-6GlcNAcβ1-3GlcNAcβ1-		P. mirabilis O60	8	2
1702	-3(Glcβ1-3GlcNAc4(S-Lac)b1-2)Rhaα1-2Rhaα1-2Gal6Acα1-3GlcNAcβ1-		P. penneri 113	8	4
1703	-4(Glcα1-2)GlcA3Acβ1-3GlcNAcα1-2(R-3HOBut1-3)Fuc3Nβ1-6Glc4Acα1-		P. penneri 17	8	1
1705	-3Galα1-4GalNAcα1-3FucNAcα1-3(EtN1-P-6)GlcAcβ1-		P. penneri 31	8	5
1802	-4(L-Ala2-6)GlcAβ1-3GalNAcβ1-4Glcβ1-3Galα1-4GalNAcβ1-		P. vulgaris 70/57 O44	8	1
2002	-3GlcNAcβ1-4GlcA3Acβ1-2(Rha3Acα1-3)Manα1-4Galβ1-		Sh. boydii type 12	8	6
2010	-2Galfβ1-3GlcNAcα1-8(3HOBut1-7)Pse5Ac2-6Galα1-6Glcα1-		Sh. boydii type 7	8	2
2101	-3Rhaα1-3Rhaα1-2Galα1-3GlcNAcα1-		Sh. dysenteriae type 1	8	1
2102	-1D-Gro3-P-6Glcβ1-4(Glcα1-6Gal2(25%)Acα1-3)FucNAcα1-3GlcNAcβ1-		Sh. dysenteriae type 11	8	4
2107	-2Gal3,4(RPyr)b1-4Manβ1-4Galα1-3GlcNAcβ1-		Sh. dysenteriae type 9	8	7
2203	-3GlcNAcβ1-2(Glcα1-3)Rhaα1-2Rhaα1-3Rha2Acα1-		Sh. flexneri type 3a	8	3
2206	-3(Glcα1-6)GlcNAcβ1-2Rhaα1-2Rhaα1-3Rha2Acα1-		Sh. flexneri type 4b	8	4
2213	-3Rhaα1-3(Glcα1-4)GlcNAcβ1-2Rhaα1-2Rhaα1-		Sh. flexneri type 1a	8	3
2218	Shigella flexneri type Ya		Sh. flexneri type Ya	8	4
2502	-4(2-O-Su)L-IdoAα1-4(6-O-Su)GlcNSuα1-_-4GlcAβ1-4GlcNAcα1-		Heparin	8	5
3502	Rha:Ara:Gal:GalA 17:3:62:18, MW 100-400kDa		Galactan-2	8	1
8009	-4(R-Lac2-3Rhap2Acα1-3)Manβ1-4Manα1-3GalNAcβ1- LPS		E. coli O58 LPS	8	8
6	GalNAcβ-sp3		bAN	7	8
9	Glcβ-sp3		bG	7	2
14	GlcN(Gc)β-sp4		bGN(Gc)	7	2
21	Galβ-sp4		bA-Gly	7	1
77	Galα1-3GalNAcβ-sp3		Tab	7	5
162	6-O-Su-Galβ1-4GlcNAcβ-sp2		LN6'Su-C2	7	2
168	GlcNAcβ1-4Mur-L-Ala-D-i-Gln-Lys	GMDP-Lys	GMDPLys	7	4
171	Neu5Acα2-3GalNAcα-sp3		3-SiaTn	7	3
182	3,6-O-Su2-Galβ1-4GlcNAcβ-sp2		LN3'6'Su2	7	4
205	Neu5Acα2-6GalNAcβ-sp3		6SiaANb	7	4
210	L,D-Hep-(1→5)-αKdo-4-phosphate-sp11		JN	7	4
270	Galβ1-4Galβ1-4Glcβ-sp4		Gal4'Lac	7	1
304	Neu5Gcα2-6Galβ1-4GlcNAcβ-sp3		6'SLN(Gc)	7	0
305	Neu5Gcβ2-6Galβ1-4GlcNAcβ-sp3		b6'SLN(Gc)	7	3
309	Neu5Acα2-6(Neu5Acα2-3)GalNAcα-sp3		Sia2-3,6Tn	7	3
321	(Neu5Acα2-8)3-sp3	(Sia)3	(Sia)3	7	3
325	Neu5Acα2-3Galβ1-4Glcβ-sp4-Ala		3'SL-Ala	7	3
431	Neu5Acα2-3Galβ1-4(2-O-Su-Fucα1-3)GlcNAcβ-sp3		SiaLeX2'''Su	7	4
438	Fucβ1-2Galβ1-4(Fucα1-3)GlcNAcβ-sp3		LeYbF	7	1
482	Galα1-3(Fucα1-2)Galβ1-3(Fucα1-4)GlcNAcβ-sp3	BLeb	BLeB	7	7
509	Galβ1-3GalNAcβ1-4(Neu5Acα2-3)Galβ1-4Glcβ-sp4	GM1	GM1	7	3
813	Galβ1-3GalNGcα-sp3		TFGc	7	6
1022	-3(Ser2Ac1-4)Qui4Nβ1-3Ribfβ1-4GalNAcα1-3GlcNAcα1-		S. enterica O56	7	3
1217	-2(RhaNAc3NFoβ1-3)Manβ1-3Galα1-4Rhaα1-3GlcNAcα1-		E. coli O119	7	4
1221	-4(GalNAcβ1-3)Galα1-6Glcβ1-3GalNAcβ1-		E. coli O130	7	2
1242	-4GlcAβ1-4(GlcNAcβ1-2)GlcAβ1-3GlcNAcα1-		E. coli O30	7	3
1258	-4ManNAc3NAcAβ1-2Rhaα1-3Rhaβ1-4GlcNAcα1-		E. coli O180	7	4
1302	Providencia alcalifaciens O3_2 capsular polysaccharide		P. alcalifaciens O3 CPS	7	5
1408	Pseudomonas aeruginosa O2abc		P. aerginosa O2abc	7	4
1412	-4LGulNAc3NAmAα1-4ManNAc3NAcAβ1-3DFucNAc4Acα1-		P. aerginosa O2adf	7	6
1418	-3R-3HOBut1-7Pse4Ac5Acβ2-4DFucNAcα1-3QuiNAcβ1-		P. aerginosa O9ad	7	3
1503	-2Rhaα1-2Rhaα1-2Rhaα1-4GalAα1-3GlcNAcα1-		E. cloacae G2277	7	1
1607	GalNAcβ1-4GalNAcα1-3GlcNAcα1-2Rib-ol		P. mirabilis O16	7	4
1613	-3(EtNAc1-P-6)GlcNAcα1-3D-Asp2Ac4-4)Qui4Nβ1-6Glcα1-4GalAα1-		P. mirabilis O38	7	1
1614	-6(GalA6(L-Lys)α1-4)GalNAcβ1-4(Glcα1-2)GlcAβ1-3GalNAcβ1-		P. mirabilis O3ab	7	5
1706	-6(S-Lac2-3)GlcNAcβ1-3Galα1-3GlcNAc6Acβ1-		P. penneri 40	7	4
3001	-3Glcβ1-		S. cerevisiae zymozan A	7	3
8001	-2)Galα1-3(Fucα1-2)Galβ1-3GalNAcβ1-3GalNAcβ(1-LPS		E. coli O86_B7 LPS	7	3
8004	-4(GalNAcβ1-3)Galα1-6Glcβ1-3GalNAcβ1- LPS		E. coli O130 LPS	7	3
8005	-2Rib-ol5-P-6Galα1-3FucNAmα1-3(GlcNAcβ1-4)GlcNAcβ1- LPS		E. coli O151 LPS	7	2
16	Manα-sp3		aM	6	3
23	GalNAcβ-sp4		bAN-Gly	6	7
83	Galα1-6Glcβ-sp4	melibiose	Aa6G	6	5
151	6-O-Su-Galβ1-3GalNAcα-sp3		TF6'Su	6	4
164	GlcAβ1-3GlcNAcβ-sp3		GUb3GN	6	3
166	GlcAβ1-6Galβ-sp3		GUb6A	6	7
178	6-O-Su-Galβ1-4(6-O-Su)Glcβ-sp2		Lac6,6'Su2	6	5
199	4,6-O-Su2-GalNAcβ1-4-(3-O-Ac)GlcNAcβ-sp3		3Ac-LacdiNAc4',6'Su2	6	3
209	αKdo-(2→4)-αKdo-sp11		A58	6	6
211	αKdo-(2→8)-αKdo-sp11		A78	6	4
251	GlcNAcβ1-4Galβ1-4GlcNAcβ-sp2		GN4'LN	6	1
255	GlcNAcβ1-6(GlcNAcβ1-3)GalNAcα-sp3	core 4	core4	6	7
258	Manα1-6(Manα1-3)Manβ-sp4	Man3	(Ma)3b	6	2
259	Galβ1-4(Galβ1-3)GlcNAcβ-sp3		(Ab)2-3,4GN	6	2
297	Neu5Acβ2-6Galβ1-4Glcβ-sp2		b6'SL	6	7
300	Neu5Acα2-6Galβ1-4GlcNAcβ-sp3	6'SLN	6'SLN	6	2
306	9-NAc-Neu5Acα2-6Galβ1-4GlcNAcβ-sp3		9NAc-6'SLN	6	5
320	4-O-Su-Neu5Acα2-3-(6-O-Su)Galβ1-4GlcNAcβ-sp3		3'SLN6',4''Su2	6	4
324	Neu5Acα2-6Galβ1-3(6-O-Su)GlcNAcβ-sp3		6'SiaLeC6Su	6	2
341	Neu5Acα2-3-(6-Su)Galβ1-4GlcNAcβ-sp2		6'Su3'SLN	6	1
440	Neu5Acβ2-6(Fucα1-2)Galβ1-4GlcNAcβ-sp		bSia6'Htype2	6	2
505	(GNβ1-2Mα1)2-3,6-Mβ1-4GNβ1-4GNβ-sp4		7-OS	6	1
535	Neu5Acα2-8Neu5Acα2-3(GalNAcβ1-4)Galβ1-4Glcβ-sp4	GD2	GD2-Gly	6	3
627	(Siaα2-6Aβ1-4GNβ1-2Mα1)2-3,6-Mβ1-4GNβ1-4GNβ-sp4	YDS	11-OS	6	1
633	(Neu5Acα2-8)n-NH(p-C6H4)CH2CH2NH2	colominic acid	(Neu5Aca2-8)n	6	2
814	Manα1-6Manα-sp4		Ma6Ma	6	2
912	APPA(Tn)TSGPAPRTDPASTVGHAP-sp12		GP22-Tn	6	6
918	APPAT(Tn)SGPAPR(Tn)TDPASTVGHAP-PEG3-K-PEG3-TALVVDDGVLNEENV-PEG3-NH- Ethoxy-cyclobutene-1,2-dione		GP38-(Tn)2-dione	6	4
1003	-4(Fucα1-3)GalNα1-6ManNα1-3Fucα1-3(Glcβ1-4)Galβ1-		S. enterica O16deAc	6	4
1005	-4Qui3NAcα1-3Rhaα1-4Galβ1-3(Glcβ1-4)GalNAcα1-		S. enterica O28	6	2
1012	-2(Fuc3NFoα1-3)Manβ1-3Glcβ1-3GlcNAcβ1-		S. enterica O60	6	2
1017	-3GlcNAcβ1-3(Manβ1-4)Galα1-4Rhaα1-		S. enterica O11	6	6
1020	-7Neu5Acα2-3FucNAmα1-3GlcNAc6Acβ1-		S. enterica O21	6	4
1202	-2Galβ1-3FucNAcα1-3GlcNAcβ1-		E. coli O15	6	6
1207	-2-DRha4NAcα1-3Fucα1-4Glcβ1-3GalNAcα1-		E. coli O57	6	2
1210	-6Manα1-2(Glcα1-4)Manα1-2(Glcα1-3)Manβ1-3GlcNAcα1-		E. coli O73	6	4
1214	-4-8eLeg5Ac7Acα2-6Galβ1-3FucNAcα1-3GlcNAcα1-		E. coli O108	6	1
1219	-2(Glcα1-3)Manα1-3Fucα1-3GalNAcα1-4(Galb1-3)GalNAcβ1-		E. coli O125	6	3
1220	-2Fuc3(65%)Ac4(35%)Acα1-2Galβ1-3GalNAcα1-3GalNAcα1-		E. coli O127	6	1
1222	-3Rhaα1-3Rhaα1-2Glcα1-3GlcNAcα1-		E. coli O148	6	5
1223	-3(S-Lac2-4)GlcNAcβ1-2Rhaα1-2Rhaα1-3(Glcβ1-2)Rhaα1-3GlcNAcβ1-		E. coli O150	6	1
1225	-8(D-Ala1-7)Leg5Acα2-4GlcAβ1-3GlcNAcβ1-		E. coli O161	6	4
1234	Escherichia coli O27		E. coli O27	6	1
1240	Escherichia coli O62		E. coli O62	6	6
1243	-4(Rhaα1-2Fucα1-3)Manα1-3Fucα1-3GlcNAcβ1-		E. coli O36	6	3
1246	-4(D-aThr3(70%)Ac2-6)GlcAβ1-6Galβ1-6Glcβ1-3GalNAc6(15%)Acβ1-		E. coli O46	6	3
1247	-6(Rhaα1-3)Manα1-2(Glcα1-3)Manα1-2Manα1-2Manb1-3GlcNAcα1-		E. coli O68	6	4
1249	Escherichia coli O102		E. coli O102	6	6
1250	-3(Rhaα1-4)GlcAα1-2Rhaα1-2Rhaα1-2Galα1-3GalNAcβ1-		E. coli O120	6	3
1252	-3(Galfα1-2Rhaα1-4)Galβ1-4Glcα1-4GlcAα1-3GalNAcβ1-		E. coli O140	6	4
1253	-2Ribfβ1-4Galβ1-4GlcNAcα1-4Galβ1-3GlcNAcα1-		E. coli O153	6	0
1254	-2(ManNAcα1-3)Rhaα1-3Rhaα1-3Rhaα1-3GalNAcα1-		E. coli O154	6	4
1257	-2Manβ1-4GlcAβ1-3LQuiNAcα1-3GlcNAcα1-		E. coli O163	6	1
1309	-4Qui3NFoβ1-3Galα1-3GlcAβ1-3GalNAcβ1-		P. alcalifaciens O40	6	4
1401	GalNAcα1-4GlcNAc3NAcAβ1-3DFucNAcα1-3QuiNAcβ1-3Rhaα1-3(Glcα1-6)Glcb1-3(Glcα1-4)(L-Ala1-2)GalNα(P-6)1-3L-gro-manHepp7Cmα1-3(P-2)(P-4)L-gro-manHepα1-5Kdoα		P. aerginosa O1(F4)	6	2
1403	-2LGlcβ1-3FucNAcα1-3DFucNAcβ1-		P. aerginosa O11ab	6	1
1413	-2LRha3Acα1-6GlcNAcα1-4LGalNAcA3Acα1-3(S-3HOBut1-4)QuiNAc4Nβ1-		P. aerginosa O3(Habs 3)	6	6
1601	Proteus mirabilis 12B-r		P. mirabilis 12B-r	6	4
1603	-2Glcβ1-3L6dTal2(85%)Acα1-3GlcNAcβ1-		P. mirabilis 3B-m	6	1
1606	-3GlcNAcβ1-3(S,R-CetLys2-6GalAα1-4)Galα1-		P. mirabilis O13	6	4
1707	-4(Glcα1-3)Glcβ1-3Galβ1-3GalNAcβ1-4Rib-ol5-P-		P. penneri 75	6	7
1806	-4GlcAβ1-3GlcNAcβ1-2(R-3HOBut1-2L-Ala1-4)Qui4Nβ1-3Galα1-		P. vulgaris O4	6	2
2006	-6(R-Lac2-4)Glcβ1-4GalNAcα1-3GalNAcβ1-		Sh. boydii type 17	6	6
2008	-2Ribfβ1-4GalAα1-3GlcNAcα1-2(Galfb1-3)Rhaα1-2Rhaα1-2Ribfβ1-4GalAα1-		Sh. boydii type 2	6	1
2011	-3GalNAcα1-4GlcAβ1-3GlcNAcβ1-2GalAβ1-		Sh. boydii type 8	6	3
2106	-4GlcAβ1-3GalNAcβ1-3(GlcNAcβ1-4Glcβ1-4)GalNAcβ1-		Sh. dysenteriae type 8	6	2
2202	-3GlcNAcβ1-2(Glcα1-3)Rhaα1-2Rhaα1-3(Glcα1-4)Rhaα1-		Sh. flexneri type 2b	6	5
2204	-2Rhaα1-2Rhaα1-3Rha2Acα1-3GlcNAcβ1-		Sh. flexneri type 3b	6	3
2208	-3GlcNAcβ1-2(Glcα1-3)Rhaα1-2(Glcα1-3)Rhaα1-3Rhaα1-		Sh. flexneri type 5b	6	2
2209	-2Rha3(%)Ac4(%)Acα1-2Rhaα1-4GalAb1-3GalNAcβ1-		Sh. flexneri type 6	6	2
2211	-3GlcNAcβ1-2(Glcα1-3)Rhaα1-2Rhaα1-3Rhaα1-		Sh. flexneri type X	6	1
2212	-2Rhaα1-2Rhaα1-3Rhaα1-3GlcNAcβ1-		Sh. flexneri type Y	6	4
2216	Shigella flexneri type 5c		Sh. flexneri type 5c	6	3
2219	-2Rha3(%)Acα1-2Rhaα1-3Rhaα1-3GlcNAc6(%)Acβ1-		Sh. flexneri type Y_2	6	3
2221	-2(Glcα1-3)Rhaα1-2(EtN1-P-3)Rhaα1-3Rhaα1-3GlcNAcβ1-		Sh. flexneri type Xv	6	6
2501	Streptococcus equi sp. hyaluronic acid sodium salt		S. equi sp. hyaluronic acid	6	4
3401	-4Glcβ1-4Glcβ1-3Glcβ1-		bGlucan	6	2
3501	Rha:Ara:Gal:GalA 9:3:79:9, MW 900-2000 kDa		Galactan-1	6	1
9001	-3Glcβ1-3Glcβ1-3(Glcβ1-6)Glcβ1-		Scleroglucan	6	4
160	6-O-Su-Galβ1-3GlcNAcβ-sp2		LeC6'Su-C2	5	6
338	Neu5Acα2-6Galβ1-3GalNAcα-sp3	6'-sialyl-TF	6'SiaTF	5	3
342	Neu5Acα2-3(6-O-Su)Galβ1-3GalNAcα-sp3		6'Su3'SiaTF	5	4
441	Neu5Acα2-6(Fucα1-2)Galβ1-4GlcNAcβ-sp3		Sia6'Htype2	5	2
492	(Glcα1-6)5β-sp4	isomaltopentaose	(Ga6)5b	5	1
495	Manα1-6(Manα1-3)Manα1-6(Manα1-3)Manβ-sp4	Man5	(Ma)5b	5	3
801	GalNAcα1-3GalNAc(fur)β-sp3		Fs(f)-2	5	1
806	Galα1-6Glcα-sp3		Aa6Ga	5	4
919	APPAT(Tn)SGPAPR(Tn)TDPASTVGHAP-sp12		GP22-(Tn)2	5	4
1015	-3(ManNAcβ1-2)Rhaα1-2Rhaα1-2Galα1-3GlcNAcβ1-		S. enterica O42	5	4
1226	-4(Fucα1-3)GlcNAc6(30%)Acα1-4GlcAα1-3Fucα1-3GlcNAcβ1-		E. coli O168	5	1
1304	-2Glcβ1-6Galα1-6GalNAcα1-4(Glcβ1-3)GalNAcα1-3GalNAcα1-		P. alcalifaciens O9	5	1
1704	-6GlcNAc3(S-Lac)α1-3LQuiNAcα1-3GlcNAcα1-		P. penneri 28	5	4
2005	-4GlcAβ1-2(Galα1-3)Man6(50%)Acβ1-4Manβ1-3GlcNAcβ1-		Sh. boydii type 16	5	3
2210	-2Rha3(60%)Ac4(30%)Acα1-2Rhaα1-4GalAb1-3GalNAcβ1-		Sh. flexneri type 6b	5	6
3302	-3Glcβ1-		Laminaran	5	1
9003	-4GlcN(%)Acβ1-		Chitosan	5	2
57	D-Ribβ -sp4		bRib	4	5
339	Neu5Acβ2-6Galβ1-3GalNAcα-sp3		6'bSiaTF	4	5
503	(GlcNAcβ1-4)6-sp4	chitohexaose	Ch6	4	1
508	GalNAcβ1-3(Fucα1-2)Galβ1-4(Fucα1-3)GlcNAcβ-sp3		ALeYb	4	4
528	Neu5Acα2-3Galβ1-4(Fucα1-3)GlcNAcβ1-3Galβ-sp3		SiaLeX3A	4	3
631	(GlcAβ1-3GlcNAcβ1-4)38-NH(p-C6H4)CH2CH2NH2	hyaluronic acid	HyalU38-ol	4	5
810	GalNGcα1-3GalNAcα-sp3		core5Gc	4	2
1002	-2Rib-ol5-P-6Galα1-3FucNAmα1-3GlcNβ1-		S. enterica O47deAc	4	3
1006	-4(Fucα1-3)GalNAcα1-6Man2(20%)Ac3(40%)Ac4(20%)Acα1-3Fucα1-3(Glcβ1-4)Galβ1-		S. enterica O16	4	4
1007	-2(Galfα1-4)Galα1-3ManNAcβ1-6Galfβ1-3GlcNAcβ1-		S. enterica O17	4	4
1009	-3(S-3HOBut1-2Ala1-4)Qui4Nβ1-6GlcNAcα1-3QuiNAcα1-3GlcNAcα1-		S. enterica O58	4	4
1010	-2Manβ1-4Glcα1-3QiuNAcα1-3GlcNAcα1-		S. enterica O41	4	3
1011	-3(GalNAcA6NH2α1-2)Rhaα1-2Rhaα1-3Rhaα1-2Rhaα1-3GlcNAcβ1-		S. enterica O62	4	2
1018	-6Glcα1-4(GlcNAcβ1-3)Galβ1-3GalNAcα1-3GlcNAcβ1-		S. enterica O51	4	4
1019	-2Glcα1-6Glcα1-4(GlcNAcβ1-3)Galα1-3GlcNAcβ1-		S. enterica O44	4	5
1024	-3(Rha2(%)Ac3(%)Ac4(%)Acα1-4GalAα1-2)Rhaα1-4Glcα1-2Rhaα1-3GlcNAcβ1-		C. sakazakii G2356 O2	4	4
1205	-3(GlcNAcβ1-2)Rhaα1-2Rhaα1-4Glcα1-3GalNAcβ1-		E. coli O51	4	3
1206	-3Fucf2(50%)Acβ1-3-6dmanHepβ1-		E. coli O52	4	2
1208	-4(R-Lac2-3Rhap2Acα1-3)Manβ1-4Manα1-3GalNAcβ1-		E. coli O58	4	2
1209	-4Quip3NAcα1-3Rhaα1-4Galβ1-3GalNAcα1-		E. coli O71	4	3
1241	Escherichia coli O81		E. coli O81	4	3
1256	-4(Rhaα1-3)(Glcα1-6)Glcα1-3GalNAcα1-3GalNAcβ1-		E. coli O158	4	2
1303	-4GlcNAcβ1-3GlcAα1-4GlcNAcα1-3Rha2Acβ1-		P. alcalifaciens O7	4	4
1402	-3Rhaα1-4LGalNAcAα1-3QuiNAcα1-		P. aerginosa O10ac(F5)	4	2
1411	-4ManNAc3NAmAβ1-4ManNAc3NAcAβ1-3DFucNAcα1-		P. aerginosa O2ad(F7)	4	2
1414	-2Rha3Acα1-6GlcNAcα1-4LGalNAcAα1-3QuiNAc4NSHbβ1-		P. aerginosa O3ab	4	2
1608	-3GlcAβ1-4(Galα1-3)FucNAcα1-3GlcNAcα1-		P. mirabilis O23	4	1
1618	-6GlcNAcα1-3Galβ1-3GalNAcα1-		P. mirabilis OE	4	2
1801	-3(EtN1-P-6)GlcNAcα1-2(R-3HOBut1-3)Fuc3Nβ1-6Glcα1-4GlcAβ1-		P. vulgaris 32/57 O17	4	4
2003	-6Galα1-4GlcAβ1-6Galβ1-4Galβ1-4GlcNAcβ1-		Sh. boydii type 14	4	3
2009	-3(GlcAβ1-4)Galα1-6Manα1-2Manα1-3GalNAcβ1-		Sh. boydii type 6	4	4
2103	-3(R-Lac2-4Glcβ1-6Glcα1-4)Galβ1-6Galfβ1-3GalNAcβ1-		Sh. dysenteriae type 3	4	3
2104	-3GlcNAcα1-3(Fuc3Ac4Acα1-4)GlcNAcα1-4GlcAα1-3Fucα1-		Sh. dysenteriae type 4	4	2
2215	-2(EtN1-P-3)Rhaα1-2Rhaα1-3Rhaα1-3(Glcα1-6)GlcNAcβ1-		Sh. flexneri 4av	4	1
2220	-2(EtN1-P-3)Rhaα1-2(20%EtN1-P-3)Rhaα1-3Rhaα1-3GlcNAc6(45%)Acβ1-		Sh. flexneri type Yv	4	3
3002	-6Manα1-		Mannan	4	4
24	GlcNAcα-sp3		GNa	3	3
493	(GlcNAcβ1-4)5β-sp4	chitopentaose	Ch5	3	2
625	(GlcAβ1-4GlcNAcβ1-3)11-12-NH2-ol	hyaluronic acid	HyalU(11-12)-ol	3	3
632	(GlcAβ1-3GlcNAcβ1-4)13-NH(p-C6H4)CH2CH2NH2	hyaluronic acid	HyalU13-ol	3	3
917	APPAT(Tn)SGPAPR(Tn)TDPASTVGHAP-PEG3-NH- Ethoxy-cyclobutene-1,2-dione		GP22-(Tn)2-dione	3	1
1204	-2(S-3HOBut1-4)Qui4Nα1-4GalNAcβ1-4Rhaα1-3GlcNAc6(30%)Acβ1-		E. coli O49	3	1
1239	Escherichia coli O54		E. coli O54	3	3
1610	-3LQuiNAcα1-3GlcNAcα1-6(S-Lac-1-3)GlcNAcα1-		P. mirabilis O31	3	1
630	(GlcAβ1-3GlcNAcβ1-4)20-NH(p-C6H4)CH2CH2NH2	hyaluronic acid	HyalU20-ol	2	1
1231	-2Glcβ1-6GlcNAcα1-3FucNAcα1-3GlcNAcβ1-		E. coli O12	2	1
1312	-4Glcβ1-3Galα1-4GalNAcβ1-4(L-Ser2-6)GlcAβ1-3GalNAcβ1-		P. alcalifaciens O60	2	2
1807	-4Glc6(65%)Acα1-3GlcA4Acβ1-3GlcNAcα1-3GlcA4(87%)Acβ1-		P. vulgaris O46	2	1
1311	-3Manα1-2Fucα1-2GlcA4Acβ1-3GalNAcα1-		P. alcalifaciens O48	1	0
Table S3 Complete listing of extent of binding of labeled Gal-3‒8S‒Gal-3 homodimer to printed compounds in array analysis expressed in relative fluorescence units
GID	Structure	Common Name	Short Name	Median	MAD*
498	Galβ1-4GlcNAcβ1-3Galβ1-4GlcNAcβ1-3Galβ1-4GlcNAcβ-sp3	(LN)3	(LNb3')3	55276	5583
360	Galα1-3(Fucα1-2)Galβ1-4GlcNAcβ-sp3	B (type 2)	Btype2	32445	3994
361	Galα1-3(Fucα1-2)Galβ1-4GlcNAcβ-sp2	B (type 2)	Btype2-C2	28250	3687
375	Galα1-4GlcNAcβ1-3Galβ1-4GlcNAcβ-sp3		aLN3'LN	26610	1848
480	Fucα1-2Galβ1-3GlcNAcβ1-3Galβ1-4GlcNAcβ-sp2	H(type 1) penta	Htype1LN	24275	4295
379	Galβ1-3GlcNAcβ1-3Galβ1-4GlcNAcβ-sp3		LeC3'LN	19676	652
481	Galα1-3Galβ1-4GlcNAcβ1-3Galβ1-4Glcβ-sp4	Galili (penta)	Galili5	19564	1534
384	Galβ1-4GlcNAcβ1-3Galβ1-4GlcNAcβ-sp2	i	LN3'LN-C2	19363	6681
420	4-O-SuGalβ1-4GlcNAcβ1-3Galβ1-4GlcNAcβ-sp3		(4'SuLN)3'LN	19063	1877
403	Galβ1-3GlcNAcβ1-3Galβ1-4GlcNAcβ-sp2		LeC3'LN	13900	1839
401	Galβ1-3GlcNAcβ1-3Galβ1-3GlcNAcβ-sp3		LeC3'LeC	13346	2090
534	Neu5Acα2-6Galβ1-4GlcNAcβ1-3Galβ1-4GlcNAcβ-sp3		6'SLN-LN	13252	1602
377	Galβ1-3GlcNAcβ1-3Galβ1-3GlcNAcβ-sp2		LeCb3'LeC	12398	1277
479	Fucα1-2Galβ1-3GlcNAcβ1-3Galβ1-4Glcβ-sp4	LNFP I	Htype1Lac	12102	3002
359	Galα1-3(Fucα1-2)Galβ1-3GlcNAcβ-sp3	B (type 1)	Btype1	11072	3355
267	GlcNAcβ1-3Galβ1-3GlcNAcβ-sp3		GlcNAc3'Lec	10989	1460
383	Galβ1-4GlcNAcβ1-3Galβ1-4Glcβ-sp4	N-acetyllacto-neo-tetraose, LNnT	LNnT	9734	1494
398	Galβ1-3GlcN(Fm)β1-3Galβ1-3GlcNAcβ-sp3		LeC(Fm)3'LeC	9708	1626
368	GalNAcα1-3(Fucα1-2)Galβ1-4GlcNAcβ-sp3	A (type 2)	Atype2	8544	838
250	GlcNAcβ1-3Galβ1-4GlcNAcβ-sp3		GN3'LN	6764	3072
376	Galβ1-3GlcNAcβ1-3Galβ1-4Glcβ-sp4	N-acetyllacto-N-tetraose, LNT	LNT	6580	1357
249	GlcNAcβ1-3Galβ1-4GlcNAcβ-sp2		GN3'LN-C2	6545	2878
419	3-O-SuGalβ1-4GlcNAcβ1-3Galβ1-4GlcNAcβ-sp3		(3'SuLN)3'LN	6537	2002
539	Galβ1-4GlcNAcβ1-6(Fucα1-2Galβ1-3GlcNAcβ1-3)Galβ1-4Glcβ-sp4	MFLNH I	MFLNH I	5991	853
421	Galβ1-3GlcNAcβ1-3Galβ1-4Glcα-sp4		LNTa	5200	1687
366	GalNAcα1-3(Fucα1-2)Galβ1-3GlcNAcβ-sp3	A (type 1)	Atype1	4442	1259
485	Galβ1-4GalNAcα1-3(Fucα1-2)Galβ1-4GlcNAcβ-sp3		Ab4ANa3'(Fa2')LN	3484	625
397	Galβ1-3GlcN(Fm)β1-3Galβ1-4GlcNAcβ-sp3		LeC(Fm)b3'LN	3326	726
541	Galβ1-4(Fucα1-3)GlcNAcβ1-6(Fucα1-2Galβ1-3GlcNAcβ1-3)Galβ1-4Glcβ-sp4	DFLNH (a)	DFLNH (a)	3029	105
496	Fucα1-2Galβ1-3(Fucα1-4)GlcNAcβ1-3Galβ1-4Glcβ-sp4		LeBLac	2676	230
373	Galα1-3Galβ1-4GlcNAcβ1-3Galβ-sp3	Galili (tetra)	Galili4	2410	2093
504	(Aβ1-4GNβ1-2Mα1)2-3,6-Mβ1-4GNβ1-4GNβ-sp4		9-OS	2146	388
222	Galα1-3Galβ1-4GlcNAcβ-sp3	Galili (tri)	Galili3	1848	616
497	Fucα1-2Galβ1-4(Fucα1-3)GlcNAcβ1-3Galβ1-4Glcβ-sp4		LeYLac	1540	876
273	Fucβ1-2Galβ1-4GlcNAcβ-sp3		Fb2LN	1262	215
215	Fucα1-2Galβ1-3GlcNAcβ-sp3	Led, H (type 1)	LeD	1222	386
129	Galβ1-3(6-O-Bn)GlcNAcβ-sp3		6BnLeC	1216	699
216	Fucα1-2Galβ1-4GlcNAcβ-sp3	H (type 2)	Htype2	1000	67
542	Galβ1-3GlcNAcβ1-3Galβ1-4(Fucα1-3)GlcNAcβ1-6(Galβ1-3GlcNAcβ1-3)Galβ1-4Glcβ-sp4	MF(1-3)iLNO	MF(1-3)iLNO	902	137
207	Neu5Acβ2-6GalNAcβ-sp3		bSiaANb	834	838
275	GalNAcβ1-3Galβ1-4GlcNAcβ-sp3		ANb3'LN	786	118
499	Galβ1-4GlcNAcβ1-6(Galβ1-4GlcNAcβ1-3)Galβ1-4GlcNAcβ-sp2	I	LN2-3',6'LN	785	116
536	Neu5Aα2-3Galβ1-3GlcNAcβ1-3Galβ1-4Glcβ-sp4	LSTa	LSTa	750	1105
248	GlcNAcβ1-3Galβ1-4Glcβ-sp2		GN3'Lac	638	272
229	Galβ1-3Galβ1-4GlcNAcβ-sp4		Ab3'LN-Gly	525	147
406	GalNAcα1-3(Fucα1-2)Galα1-3GalNAcβ-sp3		Atria3AN	489	142
399	Galβ1-3GlcNAcα1-3Galβ1-3GlcNAcβ-sp2		LeCa3'LeC-C2	467	51
378	Galβ1-3GlcNAcα1-3Galβ1-4GlcNAcβ-sp3		LeCa3'LN	394	99
139	Galβ1-4GlcNAcα-sp3		LNa	382	65
116	GlcNAcβ1-4GlcNAcβ-sp3	chitobiose	Ch2	314	223
538	Galβ1-4(Fucα1-3)GlcNAcβ1-6(Galβ1-3GlcNAcβ1-3)Galβ1-4Glcβ-sp4	MFLNH III	MFLNH III	188	23
489	Galβ1-4GlcNAcβ1-3(GlcNAcβ1-6)Galβ1-4GlcNAcβ-sp2		LN3'(GN6')LN	140	28
386	Galβ1-4GlcNAcα1-6Galβ1-4GlcNAcβ-sp2		LNa6'LN	130	14
221	Galα1-3Galβ1-4Glcβ-sp4		Aa3'Lac-Gly	122	37
907	Crypted formula, available on request		Crypted formula	118	25
274	GalNAcα1-3Galβ1-4GlcNAcβ-sp3		ANa3'LN	102	10
231	Galβ1-4GlcNAcβ1-3GalNAcα-sp3		LN3Tn	97	19
177	3-O-Su-Galβ1-4(6-O-Su)GlcNAcβ-sp3		LN3'6Su2	94	28
85	Galβ1-3GlcNAcβ-sp3	Lec	LeC	91	9
98	Galβ1-4GlcNAcβ-sp5	N-acetyllactosamine, LN	LN-C8	86	12
381	Galβ1-3GlcNAcβ1-6Galβ1-4GlcNAcβ-sp2		LeC6'LN	80	10
388	Galβ1-4GlcNAcβ1-6(Galβ1-3)GalNAcα-sp3		LN6TF	80	16
192	GalNAcβ1-4(6-O-Su)GlcNAcβ-sp3		LacdiNAc6Su	74	7
279	Galβ1-3GlcNAcα1-3GalNAcα-sp3	LeCa3Tn	LeCa3Tn	72	10
805	GalNAcβ1-4(6-O-Bn)GlcNAcβ-sp3		6'Bn-LacdiNAc	72	8
243	GlcNAcα1-3Galβ1-4GlcNAcβ-sp3		GNa3'LN	70	4
527	Neu5Acα2-3Galβ1-4GlcNAcβ1-3Galβ1-4GlcNAcβ-sp2		3'SLN-LN	70	11
242	GlcNAc1αa1-3Galβ1-4GlcNAcβ-sp2		GNa3'LN-C2	67	8
387	Galβ1-4GlcNAcβ1-6Galβ1-4GlcNAcβ-sp2		LNb6'LN	67	1
380	Galβ1-3GlcNAcα1-6Galβ1-4GlcNAcβ-sp2		LeCa6'LN	64	7
154	3-O-Su-Galβ1-3GlcNAcβ-sp3		LeC3'Su	63	6
370	GalNAcβ1-3(Fucα1-2)Galβ1-4GlcNAcβ-sp3		ANb3'(Fa2')LN	60	7
193	3-O-Su-GalNAcβ1-4GlcNAcβ-sp3		LacdiNAc3'Su	54	13
106	GalNAcβ1-4GlcNAcβ-sp3	LacdiNAc	LacdiNAc	52	17
128	Galβ1-4Glcβ-sp4-Trp		Lac-Trp	52	12
203	Galβ1-4(6-O-Su)GlcNAcβ-sp2		LN6Su	52	16
86	Galβ1-3GlcNAcβ-sp2	Lec	LeC-C2	51	12
99	Galβ1-4GlcNAcβ-sp8	N-acetyllactosamine, LN	LN-PEG	50	8
220	Galα1-3Galβ1-4Glcβ-sp2		Aa3'Lac-C2	48	39
107	GalNAcβ1-4GlcNAcβ-sp2	LacdiNAc	LacdiNAc-C2	47	18
232	Galβ1-4GlcNAcβ1-6GalNAcα-sp3		LN6Tn	46	10
219	Fucα1-2Galβ1-4Glcβ-sp4	H (type 6)	Htype6	44	25
905	Crypted formula, available on request		Crypted formula	43	5
908	Crypted formula, available on request		Crypted formula	38	9
134	Galβ1-4Glcβ-sp4-Arg		Lac-Arg	36	6
96	Galβ1-4GlcNAcβ-sp2	N-acetyllactosamine, LN	LN-C2	32	7
97	Galβ1-4GlcNAcβ-sp3	N-acetyllactosamine, LN	LN	32	20
1808	-4Glcβ1-3GalNAcβ1-4GalNAcβ1-4Galβ1-		P. vulgaris O65	27	17
144	Galβ1-3(6-O-Su)GlcNAcβ-sp2		LeC6Su-C2	25	15
529	Neu5Acα2-6(Galβ1-3)GlcNAcβ1-3Galβ1-4Glcβ-sp4	LSTb	LSTb	22	17
208	Galβ1-3GlcNAcβ-sp4	Lec	LeC-Gly	21	21
138	Galβ1-4Glcβ-sp4-Val		Lac-Val	19	10
911	N-C5-indazole-3-CONH-PEG-NH2 (AcOH salt)		NC5-indazole	19	6
127	Galβ1-4Glcβ-sp4-Phe		Lac-Phe	18	3
145	Galβ1-3(6-O-Su)GlcNAcβ-sp3		LeC6Su	18	1
310	Neu5Acα2-3Galβ1-4GlcNAcβ-O(CH2)3NH-amide-Neu5Acα2-3Galβ1-4GlcNAcβ-sp3		(3'SLN)2	18	5
405	Galα1-3(Fucα1-2)Galα1-4GlcNAcβ-sp3		Btria4GN	18	9
137	Galβ1-4Glcβ-sp4-Nle		Lac-Nle	16	13
1810	-4Glcβ1-3GalNAcβ1-4GalNAcβ1-4Galβ1-		P. vulgaris TG251	16	7
537	Neu5Aα2-3Galβ1-4GlcNAcβ1-3Galβ1-4Glcβ-sp4	LSTd	LSTd	15	5
156	3-O-Su-Galβ1-4GlcNAcβ-sp2		LN3'Su-C2	14	7
241	(Glcα1-6)3β-sp4	isomaltotriose	(Ga6)3b	14	2
269	Galβ1-3Galβ1-4Glcβ-sp4		Gal3'Lac	14	7
271	Galβ1-6Galβ1-4Glcβ-sp4		Gal6'Lac	14	5
2105	GalNAcA3Ac6NH2α1-4GalNAcAα1-3GlcNAc		Sh. dysenteriae type 7	14	6
136	Galβ1-4Glcβ-sp4-Ile		Lac-Ile	12	2
176	3-O-Su-Galβ1-4(6-O-Su)Glcβ-sp2		Lac3',6Su2	12	1
212	D-glycero-α-D-talo-octulosonic acid (Ko)-(2→4)-αKdo-sp11		NW61S	12	2
254	GlcNAcβ1-6(Galβ1-3)GalNAcα-sp3	core 2	core2	12	4
259	Galβ1-4(Galβ1-3)GlcNAcβ-sp3		(Ab)2-3,4GN	12	1
262	Galβ1-3GalNAcβ1-3Galβ-sp4		Tbb-A	12	11
294	Neu5Acα2-3Galβ1-4Glcβ-sp4	3'SL	3'SL-Gly	12	6
363	Galα1-3(Fucα1-2)Galβ1-3GalNAcβ-sp3	B (type 4)	Btype4	12	6
389	GalNAcβ1-3Galα1-4Galβ1-4Glcβ-sp3	Gb4, P	Gb4	12	7
904	Crypted formula, available on request		Crypted formula	12	2
910	Npentyl-Indol-linked-3-NH2 (AcOH salt)		NpentylIndol	12	5
1305	Providencia rustigianii O11 capsular polysaccharide		P. rustigianii O11 CPS	12	7
1605	-3(Glcα1-6)GlcNAcβ1-4(GlcNAcβ1-2)GlcAβ1-3(L-Thr2-6)GalAβ1-		P. mirabilis O11	12	7
41	6-O-Su-GalNAcα-sp3		aAN6Su	11	5
126	6-Bn-Galα1-4(6-Bn)GlcNAcβ-sp3		Bn2-aLN	11	3
132	Galβ1-3GalNAcα-sp5	TF	TF-С8	11	3
303	Neu5Gcα2-3Galβ1-4GlcNAcβ-sp3		3'SLN(Gc)	11	6
1212	-3)Fucα1-3Xlufβ1-		E. coli O95	11	1
1411	-4ManNAc3NAmAβ1-4ManNAc3NAcAβ1-3DFucNAcα1-		P. aerginosa O2ad(F7)	11	3
62	GlcAβ-sp2		bGN-C2	10	3
72	Fucα1-3GlcNAcβ-sp3		Fa3GN	10	1
92	Galβ1-4Glcβ-sp2	Lactose, Lac	Lac-C2	10	5
103	GalNAcα1-3GalNAcα-sp3	core 5	core5	10	4
104	GalNAcβ1-3Galβ-sp3		ANb3A	10	8
131	(6-O-Bn-Galβ1)-3(6-O-Bn)GlcNAcβ-sp3		Bn2LeC	10	4
146	Galβ1-4(6-O-Su)Glcβ-sp2		Lac6Su	10	4
162	6-O-Su-Galβ1-4GlcNAcβ-sp2		LN6'Su-C2	10	1
171	Neu5Acα2-3GalNAcα-sp3		3-SiaTn	10	5
190	Galβ1-4-(6-P)GlcNAcβ-sp2		LN6P	10	1
197	3,6-O-Su2-GalNAcβ1-4-GlcNAcβ-sp3		LacdiNAc3',6'Su2	10	4
205	Neu5Acα2-6GalNAcβ-sp3		6SiaANb	10	3
213	Neu5Acβ2-6Galβ-sp3		6bSiaA	10	9
217	Fucα1-2Galβ1-3GalNAcα-sp3	H (type 3)	Htype3	10	4
225	Galα1-4Galβ1-4GlcNAcβ-sp2	P1	P1	10	1
253	GlcNAcβ1-6Galβ1-4GlcNAcβ-sp2		GN6'LN	10	5
278	GalNAcα1-3GalNAcβ1-3Galβ-sp3	Fs-3	Fs-3	10	7
290	Neu5Acα2-6(Galα1-3)GalNAcα-sp3		A3a(Sia)Tn	10	5
291	Neu5Acβ2-6(Galβ1-3)GalNAcα-sp3		b6SiaTF	10	7
296	Neu5Acα2-6Galβ1-4Glcβ-sp4	6'SL	6'SL-Gly	10	4
364	Galα1-3Galβ1-4(Fucα1-3)GlcNAcβ-sp3	αGalLex	aGalLeX	10	4
396	(GlcNAcβ1)3-3,4,6-GalNAcα-sp3		GN3-3,4,6Tn	10	3
501	Galβ1-3GalNAcβ1-3Galα1-4Galβ1-4Glcβ-sp4	Gb5	Gb5	10	4
804	[Galβ1-4GlcNAcβ-OCH2CH2]2NH		LN_dimer	10	4
812	Galβ1-4Glcα-sp4		Laca	10	1
909	Crypted formula, available on request		Crypted formula	10	5
913	APPAT(Lac)YGPAPRTDPASTVGHAP-sp12		GP22-Lac	10	4
916	APPAT(SiaTn)SGPAPRTDPASTVGHAP-PEG3-EDAGVPLSVTRVFSGYAFES-PEG3-NH- Ethoxy-cyclobutene-1,2-dione		GP42-SiaTn-dione	10	7
1025	-3FucNAcα1-4(GlcNAcβ1-2)GalAα1-3FucNAcα1-3GlcNAcβ1-		C. sakazakii G2592 O7	10	4
1202	-2Galβ1-3FucNAcα1-3GlcNAcβ1-		E. coli O15	10	4
1224	-2Rib-ol5-P-6Galα1-3FucNAmα1-3(GlcNAcβ1-4)GlcNAcβ1-		E. coli O151	10	5
1228	-2)Galα1-3(Fucα1-2)Galβ1-3GalNAcβ1-3GalNAcβ(1-		E. coli O86_B7	10	4
1308	-3(Dhpa2-4Manβ1-4)Galα1-4GalNAcβ1-3GalNAcβ1-		P. alcalifaciens O31	10	4
2206	-3(Glcα1-6)GlcNAcβ1-2Rhaα1-2Rhaα1-3Rha2Acα1-		Sh. flexneri type 4b	10	5
2220	-2(EtN1-P-3)Rhaα1-2(20%EtN1-P-3)Rhaα1-3Rhaα1-3GlcNAc6(45%)Acβ1-		Sh. flexneri type Yv	10	2
5	GalNAcα-sp3	Tn	Tn	9	2
49	Neu5Acα-sp9		Sia-Bn	9	2
73	Fucα1-4GlcNAcβ-sp3	Le	Le	9	2
84	Galβ1-2Galβ-sp3		Ab2A	9	7
105	GalNAcβ1-3GalNAcβ-sp3	para-Fs	para-Fs	9	3
114	GlcNAcβ1-3Manβ-sp4		GN3M	9	2
122	Manα1-6Manβ-sp4		Ma6M	9	4
140	Galα1-3GalNAc(fur)β-sp3		Tab(f)	9	2
142	GlcNAcα1-3GalNAcβ-sp3		GNa3AN	9	3
181	3,4-O-Su2-Galβ1-4GlcNAcβ-sp3		LN3'4'Su2	9	3
194	6-O-Su-GalNAcβ1-4GlcNAcβ-sp3		LacdiNAc6'Su	9	6
214	deltaGlcAβ1-3Galβ-sp3	ΔGlcAb3Gal	deltaGUb3A	9	4
258	Manα1-6(Manα1-3)Manβ-sp4	Man3	(Ma)3b	9	3
328	Neu5Acα2-3Galβ1-4Glcβ-sp4-Phe		3'SL-Phe	9	1
329	Neu5Acα2-3Galβ1-4Glcβ-sp4-Trp		3'SL-Trp	9	5
333	Neu5Gcα2-3Galβ1-3-(6-O-Su)GlcNAcβ-sp3		3'SiaLeC(Gc)6Su	9	4
335	Neu5Acα2-3Galβ1-3-(6-O-Su)GlcNAcβ-sp3		3'SiaLeC6Su	9	9
340	Galα1-3(Neu5Acβ2-6)GalNAcβ-sp3		b6SiaTab	9	3
508	GalNAcβ1-3(Fucα1-2)Galβ1-4(Fucα1-3)GlcNAcβ-sp3		ALeYb	9	3
1013	-4Manα1-2Manα1-2Manβ1-3GalNAcα1-		S. enterica O18	9	4
1201	-4(Colα1-3)(Colα1-6)Glcα1-4Galα1-3GlcNAcβ1-		E. coli O11	9	4
1701	-3GlcAβ1-4(Galα1-3)FucNAcα1-3GlcNAcα1-		P. penneri 107	9	4
6	GalNAcβ-sp3		bAN	8	4
10	GlcNAcβ-sp3		GN	8	2
17	Manα-sp4		aM-Gly	8	3
18	Manβ-sp4		bM	8	1
19	ManNAcβ-sp4		bMN	8	1
21	Galβ-sp4		bA-Gly	8	4
22	GlcNAcβ-sp4		GN-Gly	8	4
23	GalNAcβ-sp4		bAN-Gly	8	1
24	GlcNAcα-sp3		GNa	8	2
30	Glcβ-sp4		bG-Gly	8	1
43	6-O-Su-GlcNAcβ-sp3		GN6Su	8	5
44	GlcAα-sp3	α-glucuronic acid	aGU	8	9
46	6-H2PO3Glcβ-sp4	Glc6P	G6P	8	4
47	6-H2PO3Manα-sp3	Man6P	M6P	8	4
52	Neu5Gcα-sp3		aNeu5Gc	8	4
54	9-NAc-Neu5Acα-sp3		9NAcSia	8	3
74	Fucβ1-3GlcNAcβ-sp3		Fb3GN	8	3
75	Galα1-2Galβ-sp3		Aa2A	8	2
77	Galα1-3GalNAcβ-sp3		Tab	8	4
82	Galα1-4GlcNAcβ-sp8		aLN-PEG	8	6
88	Galβ1-3GalNAcβ-sp3	Tββ	Tbb	8	7
93	Galβ1-4Glcβ-sp4	Lactose, Lac	Lac-Gly	8	1
100	Galβ1-6Galβ-sp4		Ab6A	8	3
113	GlcNAcβ1-3GalNAcα-sp3	core 3	core3	8	6
120	Manα1-3Manβ-sp4		Ma3M	8	1
125	6-Bn-Galβ1-4GlcNAcβ-sp2		6'Bn-LN	8	4
133	Galβ1-4Glcβ-sp4-Ala		Lac-Ala	8	5
143	Fucα1-2(3-O-Su)Galβ-sp3		Hdi3Su	8	4
149	GlсNAcβ1-4(6-O-Su)GlcNAcβ-sp2		Ch2-6Su	8	4
150	3-O-Su-Galβ1-3GalNAcα-sp3		TF3'Su	8	3
152	3-O-Su-Galβ1-4Glcβ-sp2	SM3	Lac3'Su	8	5
158	4-O-Su-Galβ1-4GlcNAcβ-sp2		LN4'Su-C2	8	4
159	4-O-Su-Galβ1-4GlcNAcβ-sp3		LN4'Su	8	1
165	GlcAβ1-3Galβ-sp3		GUb3A	8	3
180	6-O-Su-Galβ1-4(6-O-Su)GlcNAcβ-sp2		LN66'Su2	8	4
183	4,6-O-Su2-Galβ1-4GlcNAcβ-sp2		LN4'6'Su2-C2	8	3
184	4,6-O-Su2-Galβ1-4GlcNAcβ-sp3		LN4'6'Su2	8	6
201	3,4-O-Su2-GalNAcβ1-4-GlcNAcβ-sp3		LacdiNAc3',4'Su2	8	2
210	L,D-Hep-(1→5)-αKdo-4-phosphate-sp11		JN	8	4
239	GalNAcβ1-3(Fucα1-2)Galβ-sp3		Fa2(ANb3)A	8	3
240	(Glcα1-4)3β-sp4	maltotriose	(Ga4)3b	8	2
245	GlcNAcα1-6Galβ1-4GlcNAcβ-sp2		GNa6'LN	8	4
246	GlcNAcβ1-2Galβ1-3GalNAcα-sp3		GN2'TF	8	2
247	GlcNAcβ1-3Galβ1-3GalNAcα-sp3		GN3'TF	8	2
261	Galβ1-4(Fucβ1-3)GlcNAcβ-sp3		bLeX	8	5
263	(GalNAcβ-PEG2)3-β-DD		ANb-cluster	8	4
277	GalNGcα1-3(Fucα1-2)Galβ-sp3		NGcAtri	8	1
293	Neu5Acα2-3Galβ1-4Glcβ-sp3	3'SL	3'SL	8	3
298	Neu5Acα2-3Galβ1-4GlcNAcβ-sp3	3'SLN	3'SLN	8	3
299	Neu5Acα2-3Galβ1-3GlcNAcβ-sp3	3'SiaLeC	3'SiaLeC	8	4
316	Fucα1-2(6-Su)Galβ1-4GlcNAcβ-sp3		6'SuHtype2	8	4
320	4-O-Su-Neu5Acα2-3-(6-O-Su)Galβ1-4GlcNAcβ-sp3		3'SLN6',4''Su2	8	6
330	Neu5Acα2-3Galβ1-4Glcβ-sp4-Val		3'SL-Val	8	2
331	Neu5Gcα2-3Galβ1-3GlcNAcβ-sp3		3'SiaLeC(Gc)	8	4
341	Neu5Acα2-3-(6-Su)Galβ1-4GlcNAcβ-sp2		6'Su3'SLN	8	2
362	Galα1-3(Fucα1-2)Galβ1-3GalNAcα-sp3	B (type 3)	Btype3	8	3
374	Galα1-3(Galα1-4)Galβ1-4GlcNAcβ-sp3		Aa2-3',4'LN	8	3
390	(Glcα1-4)4β-sp4	maltotetraose	(Ga4)4b	8	4
394	GlcNAcβ1-4(GlcNAcβ1-3)Galβ1-4GlcNAcβ-sp2		GN2-3',4'LN	8	3
428	Neu5Acα2-3Galβ1-4(Fucα1-3)(6-O-Su-)GlcNAcβ-sp3	6-O-Su-SiaLex	SiaLeX6Su	8	7
429	Neu5Acα2-3(6-O-Su)Galβ1-4(Fucα1-3)GlcNAcβ-sp3	6'-O-Su-SiaLex	SiaLeX6'Su	8	3
431	Neu5Acα2-3Galβ1-4(2-O-Su-Fucα1-3)GlcNAcβ-sp3		SiaLeX2'''Su	8	4
433	Neu5Acα2-6(Neu5Acα2-3Galβ1-3)GalNAcα-sp3		Sia2-3',6TF	8	4
435	Neu5Acα2-3Galβ1-4(2-O-Su-Fucα1-3)(6-O-Su-)GlcNAcβ-sp3		SiaLeX6,2'''Su2	8	1
437	GalNAcα1-3(Fucα1-2)Galβ1-3GalNAcβ-sp3	A(type 4)	A(type 4)	8	6
438	Fucβ1-2Galβ1-4(Fucα1-3)GlcNAcβ-sp3		LeYbF	8	4
503	(GlcNAcβ1-4)6-sp4	chitohexaose	Ch6	8	4
530	(Neu5Acα2-3Galβ1)2-3,4-GlcNAcβ-sp3		(Sia3A)2-3,4GN	8	4
535	Neu5Acα2-8Neu5Acα2-3(GalNAcβ1-4)Galβ1-4Glcβ-sp4	GD2	GD2-Gly	8	3
631	(GlcAβ1-3GlcNAcβ1-4)38-NH(p-C6H4)CH2CH2NH2	hyaluronic acid	HyalU38-ol	8	3
813	Galβ1-3GalNGcα-sp3		TFGc	8	4
903	Crypted formula, available on request		Crypted formula	8	5
918	APPAT(Tn)SGPAPR(Tn)TDPASTVGHAP-PEG3-K-PEG3-TALVVDDGVLNEENV-PEG3-NH- Ethoxy-cyclobutene-1,2-dione		GP38-(Tn)2-dione	8	3
919	APPAT(Tn)SGPAPR(Tn)TDPASTVGHAP-sp12		GP22-(Tn)2	8	2
1027	-4Qui3NAcα1-3Rhaα1-6GlcNAcα1-4GlcAβ1-3(Glcβ1-4)GalNAcα1-		C. sakazakii G2726 O3	8	4
1213	-3(Glcα1-2)Rhaα1-2Rhaα1-2Rhaα1-3(Glcα1-2)Rhaα1-		E. coli O99	8	4
1232	Galα1-2Galα1-2(Galb1-4)Glcα1-3Glcα1-/inner core-lipid A/		E. coli O14	8	1
1233	-2Rhaα1-2Rhaα1-2Rhaα1-2Glcα1-3GlcNAc6Acα1-		E. coli O19ab	8	3
1245	-2Galβ1-4Manβ1-4Galα1-3GlcNAcβ1-		E. coli O40	8	5
1248	GlcNAcα1-2Glcα1-2Glcα1-3(Galα1-6)Glcα1-/inner core-lipid A/		E. coli O100	8	6
1249	Escherichia coli O102		E. coli O102	8	6
1252	-3(Galfα1-2Rhaα1-4)Galβ1-4Glcα1-4GlcAα1-3GalNAcβ1-		E. coli O140	8	1
1306	-4(GlcNAcβ1-2Glcβ1-2)(GlcNAcβ1-3)Galβ1-3GalNAcα1-4Galβ1-3GalNAcβ1-		P. alcalifaciens O12	8	3
1402	-3Rhaα1-4LGalNAcAα1-3QuiNAcα1-		P. aerginosa O10ac(F5)	8	7
1415	-2Rhaα1-3FucNAcα1-3FucNAcα1-3QuiNAcα1-		P. aerginosa O4ab	8	4
1502	-3GalNAcβ1-4(L6dTalα1-3)Manα1-3L6dTalα1-		A. hydrophila O34deAc	8	4
1504	-3Rhaβ1-4(Glcα1-3)Rhaα1-2Rhaα1-3Galα1-3DFucNAcα1-		E. cloacae G3421	8	5
1601	Proteus mirabilis 12B-r		P. mirabilis 12B-r	8	4
1602	-3(Rib1(50%)Ac-ol5-P-6)Galβ1-4(GlcNAcβ1-2)Glcβ1-3GlcNAcβ1-		P. mirabilis 1B-m	8	6
1609	-4(Lys2-6)GalAα1-4Galα1-3(Ser-(2-6)GalA4Acα1-3GlcNAcβ1-		P. mirabilis O28	8	4
1704	-6GlcNAc3(S-Lac)α1-3LQuiNAcα1-3GlcNAcα1-		P. penneri 28	8	4
2006	-6(R-Lac2-4)Glcβ1-4GalNAcα1-3GalNAcβ1-		Sh. boydii type 17	8	3
2008	-2Ribfβ1-4GalAα1-3GlcNAcα1-2(Galfb1-3)Rhaα1-2Rhaα1-2Ribfβ1-4GalAα1-		Sh. boydii type 2	8	7
2010	-2Galfβ1-3GlcNAcα1-8(3HOBut1-7)Pse5Ac2-6Galα1-6Glcα1-		Sh. boydii type 7	8	4
2202	-3GlcNAcβ1-2(Glcα1-3)Rhaα1-2Rhaα1-3(Glcα1-4)Rhaα1-		Sh. flexneri type 2b	8	2
2209	-2Rha3(%)Ac4(%)Acα1-2Rhaα1-4GalAb1-3GalNAcβ1-		Sh. flexneri type 6	8	8
2210	-2Rha3(60%)Ac4(30%)Acα1-2Rhaα1-4GalAb1-3GalNAcβ1-		Sh. flexneri type 6b	8	4
2501	Streptococcus equi sp. hyaluronic acid sodium salt		S. equi sp. hyaluronic acid	8	5
3301	-3Glcβ1-6Glcβ1-		Laminarin	8	3
8002	-3Rhaα1-3Rhaα1-2Glcα1-3GlcNAcα1- LPS		E. coli O148 LPS	8	2
8005	-2Rib-ol5-P-6Galα1-3FucNAmα1-3(GlcNAcβ1-4)GlcNAcβ1- LPS		E. coli O151 LPS	8	3
3	Galβ-sp3		bA	7	1
9	Glcβ-sp3		bG	7	3
31	L-Araα-sp4		aAra	7	2
38	3-O-Su-GalNAcβ-sp3		bAN3Su	7	3
48	Neu5Acα-sp3		Sia	7	1
71	Fucα1-2Galβ-sp3	Hdi	Hdi	7	1
76	Galα1-3Galβ-sp3	Bdi	Bdi	7	4
78	Galα1-3GalNAcα-sp3	Tαα	Taa	7	1
80	Galα1-3GlcNAcβ-sp3		Aa3GN	7	2
81	Galα1-4GlcNAcβ-sp3		aLN	7	2
83	Galα1-6Glcβ-sp4	melibiose	Aa6G	7	2
87	Galβ1-3Galβ-sp3		Ab3A	7	2
101	GalNAcα1-3GalNAcβ-sp3	Fs-2	Fs-2	7	5
117	GlcNAcβ1-4GlcNAcβ-sp4	chitobiose	Ch2-Gly	7	5
121	Manα1-4Manβ-sp4		Ma4M	7	5
166	GlcAβ1-6Galβ-sp3		GUb6A	7	8
174	Neu5Gcα2-6GalNAcα-sp3		Neu5GcTn	7	4
178	6-O-Su-Galβ1-4(6-O-Su)Glcβ-sp2		Lac6,6'Su2	7	2
196	3-O-Su-GalNAcβ1-4(3-O-Su)-GlcNAcβ-sp3		LacdiNAc3,3'Su2	7	4
202	6-O-Su-GalNAcβ1-4(6-O-Su)GlcNAcβ-sp3		LacdiNAc6,6'Su2	7	5
211	αKdo-(2→8)-αKdo-sp11		A78	7	3
226	Galα1-3(Fucα1-2)Galβ-sp3	Btri	Btri	7	4
235	GalNAcα1-3(Fucα1-2)Galβ-sp3	Atri	Atri	7	4
237	GalNHα1-3(Fucα1-2)Galβ-OCH2CH2CH2NHAc		ABtri	7	4
272	Neu5Acα2-3Galβ1-4Glcβ-sp4-Cit		3'SL-Cit	7	3
287	3-O-Su-Galβ1-3(Fucα1-4)GlcNAcβ-sp3	3'-O-Su-Lea	3'SuLeA	7	2
292	Neu5Acα2-3Galβ1-3GalNAcα-sp3		Sia3'TF	7	2
306	9-NAc-Neu5Acα2-6Galβ1-4GlcNAcβ-sp3		9NAc-6'SLN	7	9
327	Neu5Acα2-3Galβ1-4Glcβ-sp4-Nle		3'SL-Nle	7	5
369	GalNAcα1-4(Fucα1-2)Galβ1-4GlcNAcβ-sp3		ANa4'(Fa2')LN	7	4
371	Fucα1-2Galβ1-3(Fucα1-4)GlcNAcβ-sp3	Leb	LeB	7	4
493	(GlcNAcβ1-4)5β-sp4	chitopentaose	Ch5	7	3
853	6-O-Su-Galα1-3GalNAcα-sp3		6'SuTaa	7	0
906	Crypted formula, available on request		Crypted formula	7	1
1009	-3(S-3HOBut1-2Ala1-4)Qui4Nβ1-6GlcNAcα1-3QuiNAcα1-3GlcNAcα1-		S. enterica O58	7	3
1014	-2Galβ1-3GlcNAcα1-4Rhaα1-3GlcNAcβ1-		S. enterica O59	7	3
1017	-3GlcNAcβ1-3(Manβ1-4)Galα1-4Rhaα1-		S. enterica O11	7	2
1209	-4Quip3NAcα1-3Rhaα1-4Galβ1-3GalNAcα1-		E. coli O71	7	9
1215	-4(GlcpNAcβ1-3)GalNAcα1-2Glcα1-4L-IdoAα1-3GalNAcβ1-		E. coli O112ab	7	1
1217	-2(RhaNAc3NFoβ1-3)Manβ1-3Galα1-4Rhaα1-3GlcNAcα1-		E. coli O119	7	4
1218	-3(S-3HOBut1-2DAla1-4)Qui4Nb1-6GlcNAcα1-3LQuiNAcα1-3GlcNAc6(30%)Acα1-		E. coli O123	7	5
1241	Escherichia coli O81		E. coli O81	7	2
1253	-2Ribfβ1-4Galβ1-4GlcNAcα1-4Galβ1-3GlcNAcα1-		E. coli O153	7	1
1301	-3(Qui3NFoα1-4)GalA6NH2α1-4GalNAcα1-4Galα1-3GalNAcβ1-		P. alcalifaciens O3	7	4
1302	Providencia alcalifaciens O3_2 capsular polysaccharide		P. alcalifaciens O3 CPS	7	3
1409	-4ManNAc3NAmAβ1-4LGulNAc3NAcAα1-3DFucNAc4Nβ1-		P. aerginosa O2ac	7	6
1410	-4ManNAc3NAmAβ1-4LGulNAc3NAcAα1-3DFucNAcβ1-		P. aerginosa O2ac(F3)	7	2
2002	-3GlcNAcβ1-4GlcA3Acβ1-2(Rha3Acα1-3)Manα1-4Galβ1-		Sh. boydii type 12	7	1
2004	-4(GlcNAcβ1-3)GalNAcα1-4Glcα1-4L-IdoAα1-3GalNAcβ1-		Sh. boydii type 15	7	3
2007	-3Rhaβ1-4Rhaα1-2Rhaα1-2GalAα1-3GalNAcα1-		Sh. boydii type 18	7	2
2011	-3GalNAcα1-4GlcAβ1-3GlcNAcβ1-2GalAβ1-		Sh. boydii type 8	7	3
2102	-1D-Gro3-P-6Glcβ1-4(Glcα1-6Gal2(25%)Acα1-3)FucNAcα1-3GlcNAcβ1-		Sh. dysenteriae type 11	7	1
2208	-3GlcNAcβ1-2(Glcα1-3)Rhaα1-2(Glcα1-3)Rhaα1-3Rhaα1-		Sh. flexneri type 5b	7	1
2219	-2Rha3(%)Acα1-2Rhaα1-3Rhaα1-3GlcNAc6(%)Acβ1-		Sh. flexneri type Y_2	7	4
8004	-4(GalNAcβ1-3)Galα1-6Glcβ1-3GalNAcβ1- LPS		E. coli O130 LPS	7	6
8006	-3(Glcα1-2)Rhaα1-2Rhaα1-2Rhaα1-3(Glcα1-2)Rhaα1- LPS		E. coli O99 LPS	7	1
1	Fucα-sp3		aF	6	2
2	Galα-sp3		aA	6	1
11	GlcNAcβ-sp2		GN-C2	6	1
13	GlcNAcβ-sp8		GN-PEG	6	4
16	Manα-sp3		aM	6	3
20	Rhaα-sp3		aR	6	3
25	GalNAcβ-sp10		bAN-PEG2	6	1
29	Fucβ-sp4		bF	6	4
32	GalNGcβ-sp3		bANGc	6	6
45	GlcAβ-sp3	β-glucuronic acid	bGU	6	4
51	Neu5Acβ-sp9		bSia-Bn	6	5
55	3-O-Su-GlcNAcβ-sp3		GN3Su	6	4
58	Fucβ-sp3		bF	6	3
61	3-O-Su-GalNAcα-sp3		Tn3Su	6	3
89	Galβ1-3GalNAcα-sp3	TF	TF	6	1
111	Glcβ1-4Glcβ-sp4	cellobiose	cello	6	7
118	GlcNAcβ1-6GalNAcα-sp3	core 6	core6	6	1
119	Manα1-2Manβ-sp4		Ma2Mb	6	3
123	Manβ1-4GlcNAcβ-sp4		Mb4GN	6	1
130	(6-O-Bn-Galβ1)-3GlcNAcβ-sp3		6'BnLeC	6	4
161	6-O-Su-Galβ1-3GlcNAcβ-sp3		LeC6'Su	6	6
164	GlcAβ1-3GlcNAcβ-sp3		GUb3GN	6	7
167	GlcNAcβ1-4-[HOOC(CH3)CH]-3-O-GlcNAcβ-sp4	GlcNAc-Mur	GN-Mur	6	3
168	GlcNAcβ1-4Mur-L-Ala-D-i-Gln-Lys	GMDP-Lys	GMDPLys	6	2
169	Neu5Acα2-3Galβ-sp3	GM4	GM4	6	7
175	Neu5Gcβ2-6GalNAcα-sp3		bNeu5GcTn	6	5
179	6-O-Su-Galβ1-3(6-O-Su)GlcNAcβ-sp2		LeC6,6'Su2	6	4
182	3,6-O-Su2-Galβ1-4GlcNAcβ-sp2		LN3'6'Su2	6	3
191	6-P-Galβ1-4GlcNAcβ-sp2		LN6'P	6	2
195	6-O-Su-GalNAcβ1-4-(3-O-Ac)GlcNAcβ-sp3		3Ac-LacdiNAc6'Su	6	1
198	4,6-O-Su2-GalNAcβ1-4GlcNAcβ-sp3		LacdiNAc4',6'Su2	6	4
199	4,6-O-Su2-GalNAcβ1-4-(3-O-Ac)GlcNAcβ-sp3		3Ac-LacdiNAc4',6'Su2	6	4
204	4-O-Su-GalNAcβ1-4GlcNAcβ-sp2		LacdiNAc4'Su-C2	6	2
206	Neu5Gcα2-3Galβ-sp3		Neu5Gc3A	6	1
227	Galα1-3(Fucα1-2)Galβ-sp5	Btri	Btri-C8	6	4
233	Galβ1-3(Fucα1-4)GlcNAcβ-sp3	Lea	LeA	6	1
234	Galβ1-4(Fucα1-3)GlcNAcβ-sp3	Lex	LeX	6	4
236	GalNAcα1-3(Fucα1-2)Galβ-sp5	Atri	Atri-C8	6	3
252	GlcNAcβ1-4GlcNAcβ1-4GlcNAcβ-sp4	chitotriose	Ch3	6	4
255	GlcNAcβ1-6(GlcNAcβ1-3)GalNAcα-sp3	core 4	core4	6	4
256	GlcNAcβ1-6(GlcNAcβ1-4)GalNAcα-sp3		GN2-4,6Tn	6	5
260	Galβ1-3(Fucβ1-4)GlcNAcβ-sp3		bLeA	6	2
264	Galβ1-4Galβ1-4GlcNAcβ-sp3		Ab4'LN	6	4
266	Galα1-4Galβ1-4GlcNAcβ-sp3	P1	P1	6	1
268	GlсNAcβ1-4(Fucα1-6)GlcNAcβ-sp3		Fa6Ch2	6	4
276	GlcNAcβ1-4Galβ1-4GlcNAcβ-sp3		GN4'LN-C3	6	2
295	Neu5Acα2-6Galβ1-4Glcβ-sp2	6'SL	6'SL-C2	6	4
297	Neu5Acβ2-6Galβ1-4Glcβ-sp2		b6'SL	6	4
304	Neu5Gcα2-6Galβ1-4GlcNAcβ-sp3		6'SLN(Gc)	6	2
305	Neu5Gcβ2-6Galβ1-4GlcNAcβ-sp3		b6'SLN(Gc)	6	6
308	KDNα2-3Galβ1-4GlcNAcβ-sp2		KDN3'LN	6	3
309	Neu5Acα2-6(Neu5Acα2-3)GalNAcα-sp3		Sia2-3,6Tn	6	3
315	Neu5Acα2-3Galβ1-4-(6-O-Su)GlcNAcβ-sp3		3'SLN6Su	6	3
318	Neu5Acα2-6Galβ1-4-(6-O-Su)GlcNAcβ-sp3		6'SLN6Su	6	3
323	Neu5Acα2-6Galβ1-3GlcNAcβ-sp3	6'-SiaLec	6'SiaLeC	6	1
334	Neu5Gcα2-3Galβ1-4-(6-O-Su)GlcNAcβ-sp3		3'SLN(Gc)6Su	6	1
338	Neu5Acα2-6Galβ1-3GalNAcα-sp3	6'-sialyl-TF	6'SiaTF	6	4
339	Neu5Acβ2-6Galβ1-3GalNAcα-sp3		6'bSiaTF	6	4
342	Neu5Acα2-3(6-O-Su)Galβ1-3GalNAcα-sp3		6'Su3'SiaTF	6	4
365	Galα1-4(Fucα1-2)Galβ1-4GlcNAcβ-sp3		Aa4'(Fa2')LN	6	2
395	GlcNAcβ1-6(GlcNAcβ1-3)Galβ1-4GlcNAcβ-sp2	Tk	Tk	6	3
404	GalNAcα1-3Galβ1-4(Fucα1-3)GlcNAcβ-sp3	αGalNAcLex	ANaLeX	6	1
426	Neu5Acα2-3Galβ1-3(Fucα1-4)GlcNAcβ-sp3	SiaLea	SiaLeA	6	2
436	4-O-Su-Neu5Acα2-3Galβ1-4(Fucα1-3)(6-O-Su-)GlcNAcβ-sp3		SiaLeX6,4''Su2	6	3
441	Neu5Acα2-6(Fucα1-2)Galβ1-4GlcNAcβ-sp3		Sia6'Htype2	6	4
482	Galα1-3(Fucα1-2)Galβ1-3(Fucα1-4)GlcNAcβ-sp3	BLeb	BLeB	6	6
483	Galα1-3(Fucα1-2)Galβ1-4(Fucα1-3)GlcNAcβ-sp3	BLey	BLeY	6	2
502	(Glcα1-6)6β-sp4	maltohexaose	(Ga6)6b	6	4
506	Arafβ1-2Arafα1-5(Arafβ1-2Arafα1-3)Arafα1-5Arafα-O(CH2)2NHCOCH2(OCH2CH2)6NH2		Araf6	6	3
507	GalNAcα1-3GalNAcβ1-3Galα1-4Galβ1-4Glcβ-sp3	Fs-5	Fs-5	6	4
510	Manα1-6(Manα1-3)Manα1-6(Manα1-3)Manα-sp4		Man5a	6	1
531	Neu5Acα2-8Neu5Acα2-3(GalNAcβ1-4)Galβ1-4Glcβ-sp2	GD2	GD2	6	4
540	Galβ1-4(Fucα1-3)GlcNAcβ1-6(Neu5Acα2-6Galβ1-4GlcNAcβ1-3)Galβ1-4Glcβ-sp4	MSMFLNnH	MSMFLNnH	6	4
627	(Siaα2-6Aβ1-4GNβ1-2Mα1)2-3,6-Mβ1-4GNβ1-4GNβ-sp4	YDS	11-OS	6	4
630	(GlcAβ1-3GlcNAcβ1-4)20-NH(p-C6H4)CH2CH2NH2	hyaluronic acid	HyalU20-ol	6	3
806	Galα1-6Glcα-sp3		Aa6Ga	6	2
809	GalNAcβ1-3GalNAcα-sp3		ANb3ANa	6	4
811	3,6-O-Me2-Glcβ1-4(2,3-O-Me2)Rhaβ-O(p-C6H4)-OCH2CH2NH2		KN05097	6	6
814	Manα1-6Manα-sp4		Ma6Ma	6	1
850	Galβ1-3(6-O-Su)GalNAcα-sp3		6SuTF	6	4
852	GlcNAcβ1-4-[HOOC(CH3)CH]-3-O-GlcNAcα-sp4		GN-aMur	6	2
902	Crypted formula, available on request		Crypted formula	6	1
912	APPA(Tn)TSGPAPRTDPASTVGHAP-sp12		GP22-Tn	6	2
1004	-2Fucα1-2Galβ1-3GalNAcα1-3GlcNAcα1-		S. enterica O13	6	5
1008	-3Galf2(30%)Acβ1-3Galα1-		S. enterica O67	6	1
1015	-3(ManNAcβ1-2)Rhaα1-2Rhaα1-2Galα1-3GlcNAcβ1-		S. enterica O42	6	4
1021	-3(GlcNAcβ1-2)Rhaα1-2Rhaα1-4Glcα1-3GalNAcβ1-		S. enterica O57	6	4
1023	-3(Galβ1-4)Galβ1-4(GlcNAcβ1-2)Glcβ1-3GalNAcβ1-		S. enterica O38	6	0
1024	-3(Rha2(%)Ac3(%)Ac4(%)Acα1-4GalAα1-2)Rhaα1-4Glcα1-2Rhaα1-3GlcNAcβ1-		C. sakazakii G2356 O2	6	4
1026	-2(Glcα1-4)Glcβ1-2Fuc3NRHbβ1-6GlcNAcα1-4GalNAcα1-3(Glcα1-6)GlcNAcβ1-		C. sakazakii G2594 O4	6	2
1208	-4(R-Lac2-3Rhap2Acα1-3)Manβ1-4Manα1-3GalNAcβ1-		E. coli O58	6	3
1210	-6Manα1-2(Glcα1-4)Manα1-2(Glcα1-3)Manβ1-3GlcNAcα1-		E. coli O73	6	3
1214	-4-8eLeg5Ac7Acα2-6Galβ1-3FucNAcα1-3GlcNAcα1-		E. coli O108	6	6
1221	-4(GalNAcβ1-3)Galα1-6Glcβ1-3GalNAcβ1-		E. coli O130	6	1
1225	-8(D-Ala1-7)Leg5Acα2-4GlcAβ1-3GlcNAcβ1-		E. coli O161	6	1
1237	-3(R-3HOBut1-4)Qui4Nβ1-4(Galα1-3)Manα1-4Rhaα1-3GlcNAcα-		E. coli O39	6	6
1242	-4GlcAβ1-4(GlcNAcβ1-2)GlcAβ1-3GlcNAcα1-		E. coli O30	6	6
1244	Escherichia coli O37		E. coli O37	6	4
1246	-4(D-aThr3(70%)Ac2-6)GlcAβ1-6Galβ1-6Glcβ1-3GalNAc6(15%)Acβ1-		E. coli O46	6	1
1250	-3(Rhaα1-4)GlcAα1-2Rhaα1-2Rhaα1-2Galα1-3GalNAcβ1-		E. coli O120	6	1
1251	-2Rhaα1-2Rhaα1-3Rha2Acα1-3(Glcα1-6)GlcNAcβ1-		E. coli O135	6	2
1255	-2Rha4NAcα1-3Fucα1-4Glcβ1-3GalNAcα1-		E. coli O157	6	4
1256	-4(Rhaα1-3)(Glcα1-6)Glcα1-3GalNAcα1-3GalNAcβ1-		E. coli O158	6	4
1307	-4(D-GroA1NH2(2-P-3))GalNAcβ1-4Galβ1-3FucNAc4Nβ1-		P. alcalifaciens O22	6	2
1403	-2LGlcβ1-3FucNAcα1-3DFucNAcβ1-		P. aerginosa O11ab	6	2
1407	-2Ribfβ1-3GalNAcα1-		P. aerginosa O15	6	5
1412	-4LGulNAc3NAmAα1-4ManNAc3NAcAβ1-3DFucNAc4Acα1-		P. aerginosa O2adf	6	2
1414	-2Rha3Acα1-6GlcNAcα1-4LGalNAcAα1-3QuiNAc4NSHbβ1-		P. aerginosa O3ab	6	2
1501	Proteus genomospecies 5/6 O79		P. genomospecies 5/6 O79	6	4
1603	-2Glcβ1-3L6dTal2(85%)Acα1-3GlcNAcβ1-		P. mirabilis 3B-m	6	4
1604	-4(LAltpAα1-3)GalNAcα1-3GalAα1-3GlcNAcα1-		P. mirabilis HJ 4320	6	3
1608	-3GlcAβ1-4(Galα1-3)FucNAcα1-3GlcNAcα1-		P. mirabilis O23	6	4
1615	-4(GalA6(L-Thr)3Acα1-3)GalNAcβ1-3Rhaβ1-4GlcNAc6Acβ1-		P. mirabilis O58	6	6
1618	-6GlcNAcα1-3Galβ1-3GalNAcα1-		P. mirabilis OE	6	7
1705	-3Galα1-4GalNAcα1-3FucNAcα1-3(EtN1-P-6)GlcAcβ1-		P. penneri 31	6	4
1804	-3GlcNAcβ1-3(Qui3NAc2(65%)Ac4Acα1-2)Rhaβ1-4Rhaα1-4GlcAβ1-		P. vulgaris O22	6	7
1806	-4GlcAβ1-3GlcNAcβ1-2(R-3HOBut1-2L-Ala1-4)Qui4Nβ1-3Galα1-		P. vulgaris O4	6	3
1809	-4LQuiNAcα1-3GlcNAcα1-4(LQuiNAcα1-3)GalNAcα1-4Galα1-P		P. vulgaris OX19	6	3
2003	-6Galα1-4GlcAβ1-6Galβ1-4Galβ1-4GlcNAcβ1-		Sh. boydii type 14	6	1
2005	-4GlcAβ1-2(Galα1-3)Man6(50%)Acβ1-4Manβ1-3GlcNAcβ1-		Sh. boydii type 16	6	5
2009	-3(GlcAβ1-4)Galα1-6Manα1-2Manα1-3GalNAcβ1-		Sh. boydii type 6	6	2
2013	Shigella boydii type X		Sh. boydii type X	6	3
2106	-4GlcAβ1-3GalNAcβ1-3(GlcNAcβ1-4Glcβ1-4)GalNAcβ1-		Sh. dysenteriae type 8	6	2
2107	-2Gal3,4(RPyr)b1-4Manβ1-4Galα1-3GlcNAcβ1-		Sh. dysenteriae type 9	6	7
2201	-3GlcNAcβ1-2Rhaα1-2Rhaα1-3(Glcβ1-4)Rhaα1-		Sh. flexneri type 2a	6	3
2205	-3(Glcα1-6)GlcNAcβ1-2Rhaα1-2Rhaα1-3Rhaα1-		Sh. flexneri type 4a	6	3
2207	-3GlcNAcβ1-2Rhaα1-2(Glcα1-3)Rhaα1-3Rhaα1-		Sh. flexneri type 5a	6	4
2211	-3GlcNAcβ1-2(Glcα1-3)Rhaα1-2Rhaα1-3Rhaα1-		Sh. flexneri type X	6	4
2221	-2(Glcα1-3)Rhaα1-2(EtN1-P-3)Rhaα1-3Rhaα1-3GlcNAcβ1-		Sh. flexneri type Xv	6	5
2502	-4(2-O-Su)L-IdoAα1-4(6-O-Su)GlcNSuα1-_-4GlcAβ1-4GlcNAcα1-		Heparin	6	3
3002	-6Manα1-		Mannan	6	3
3502	Rha:Ara:Gal:GalA 17:3:62:18, MW 100-400kDa		Galactan-2	6	4
8001	-2)Galα1-3(Fucα1-2)Galβ1-3GalNAcβ1-3GalNAcβ(1-LPS		E. coli O86_B7 LPS	6	1
8007	-6Manα1-2(Glcα1-4)Manα1-2(Glcα1-3)Manβ1-3GlcNAcα1- LPS		E. coli O73 LPS	6	5
8008	-3Rib-ol5-P-6Galα1-3FucNAmα1-3GlcNAcβ1- LPS		E. coli O118 LPS	6	3
8009	-4(R-Lac2-3Rhap2Acα1-3)Manβ1-4Manα1-3GalNAcβ1- LPS		E. coli O58 LPS	6	2
8010	-4(GlcpNAcβ1-3)GalNAcα1-2Glcα1-4L-IdoAα1-3GalNAcβ1- LPS		E. coli O112ab LPS	6	4
8011	-3(S-Lac2-4)GlcNAcβ1-2Rhaα1-2Rhaα1-3(Glcβ1-2)Rhaα1-3GlcNAcβ1- LPS		E. coli O150 LPS	6	3
26	Rhaβ-sp4		bR	5	4
50	Neu5Acβ-sp3		bSia	5	1
102	GalNAcα1-3Galβ-sp3	Adi	Adi	5	4
112	Glcβ1-6Glcβ-sp4	gentiobiose	gent	5	4
172	Neu5Acα2-6GalNAcα-sp3	SiaTn	SiaTn	5	3
187	Neu5Acα2-8Neu5Acα2-sp9	(Sia)2	(Sia)2Bn	5	2
189	3,6-O-Su2-Galβ1-4(6-O-Su)GlcNAcβ-sp2		LN3'66'Su3	5	4
251	GlcNAcβ1-4Galβ1-4GlcNAcβ-sp2		GN4'LN	5	4
270	Galβ1-4Galβ1-4Glcβ-sp4		Gal4'Lac	5	3
288	3-O-Su-Galβ1-4(Fucα1-3)GlcNAcβ-sp3	3'-O-Su-Lex	3'SuLeX	5	5
289	Neu5Acα2-6(Galβ1-3)GalNAcα-sp3		6SiaTF	5	1
321	(Neu5Acα2-8)3-sp3	(Sia)3	(Sia)3	5	4
326	Neu5Acα2-3Galβ1-4Glcβ-sp4-Ile		3'SL-Ile	5	3
332	Neu5Acα2-3Galβ1-4Glcβ-sp4-Asn		3’SL-Asn	5	4
337	GalNAcα1-4Galβ1-4GlcNAcβ-sp3		ANa4'LN	5	4
423	Neu5Acα2-3Galβ1-4(Fucα1-3)GlcNAcβ-sp3	SiaLex	SiaLeX	5	3
425	Neu5Acα2-3Galβ1-4(Fucβ1-3)GlcNAcβ-sp3		bF-SiaLeX	5	4
509	Galβ1-3GalNAcβ1-4(Neu5Acα2-3)Galβ1-4Glcβ-sp4	GM1	GM1	5	3
1001	-4Qui3Nα1-3Rhaα1-4Galβ1-3(Glcβ1-4)GalNα1-		S. enterica O28deAc	5	4
1205	-3(GlcNAcβ1-2)Rhaα1-2Rhaα1-4Glcα1-3GalNAcβ1-		E. coli O51	5	1
1207	-2-DRha4NAcα1-3Fucα1-4Glcβ1-3GalNAcα1-		E. coli O57	5	1
1220	-2Fuc3(65%)Ac4(35%)Acα1-2Galβ1-3GalNAcα1-3GalNAcα1-		E. coli O127	5	1
1247	-6(Rhaα1-3)Manα1-2(Glcα1-3)Manα1-2Manα1-2Manb1-3GlcNAcα1-		E. coli O68	5	2
1254	-2(ManNAcα1-3)Rhaα1-3Rhaα1-3Rhaα1-3GalNAcα1-		E. coli O154	5	5
1310	-3GlcAβ1-4(Glcα1-3)Fucα1-4Fucα1-2Glcβ1-3GlcNAcα1-		P. alcalifaciens O46deAc	5	4
1405	Rhaα1-3Rhaα1-4GalNAcAα1-3QuiNAcβ1-3Rhaα1-3(Glcα1-6)Glcβ1-3(Glcα1-4)(L-Ala1-2GalNα1-3(P-6)L-gro-manHep7Cmα1-3(P-2)(P-4)L-gro-manHepα1-5Kdoα		P. aerginosa O13ac	5	4
1606	-3GlcNAcβ1-3(S,R-CetLys2-6GalAα1-4)Galα1-		P. mirabilis O13	5	5
1612	-2Fuc3N(R-3HOBu)4Acβ1-6Glc3Acα1-4GlcAβ1-3GlcNAcα1-		P. mirabilis O35	5	3
1617	-4(S,R-CetLys2-6)GlcAb1-6GalNAcα1-6GlcNAcβ1-3GlcNAcβ1-		P. mirabilis O60	5	2
2001	-3(Ribfβ1-4GlcAβ1-4)Galα1-6Manα1-2Manα1-3GalNAcβ1-		Sh. boydii type 10	5	4
2101	-3Rhaα1-3Rhaα1-2Galα1-3GlcNAcα1-		Sh. dysenteriae type 1	5	3
2104	-3GlcNAcα1-3(Fuc3Ac4Acα1-4)GlcNAcα1-4GlcAα1-3Fucα1-		Sh. dysenteriae type 4	5	4
2212	-2Rhaα1-2Rhaα1-3Rhaα1-3GlcNAcβ1-		Sh. flexneri type Y	5	2
2213	-3Rhaα1-3(Glcα1-4)GlcNAcβ1-2Rhaα1-2Rhaα1-		Sh. flexneri type 1a	5	1
2214	Shigella flexneri type 2c		Sh. flexneri type 2c	5	5
2601	Acetobacter methanolicus LPS		A. methanolicus LPS	5	3
3001	-3Glcβ1-		S. cerevisiae zymozan A	5	4
4	GalNAcα1-OSer	Tn-Ser	TnSer	4	3
7	Glcα-sp3		aG	4	2
14	GlcN(Gc)β-sp4		bGN(Gc)	4	2
57	D-Ribβ -sp4		bRib	4	1
59	αKdo-5-phosphate-sp11		A173	4	3
60	6-O-Su-Galβ-sp3		bA6Su	4	1
110	Glcα1-4Glcβ-sp3	maltose	Malt2	4	1
115	GlcNAcβ1-4GlcNAcβ-Asn	chitobiose-Asn	Ch2-Asn	4	1
135	Galβ1-4Glcβ-sp4-Asn		Lac-Asn	4	4
151	6-O-Su-Galβ1-3GalNAcα-sp3		TF6'Su	4	5
153	6-O-Su-Galβ1-4Glcβ-sp2		Lac6'Su	4	4
160	6-O-Su-Galβ1-3GlcNAcβ-sp2		LeC6'Su-C2	4	1
170	Neu5Acα2-6Galβ-sp3		Sia6A	4	4
173	Neu5Acβ2-6GalNAcα-sp3		bSiaTn	4	3
186	Neu5Acα2-8Neu5Acα2-sp3	(Sia)2	(Sia)2	4	4
188	Neu5Acα2-8Neu5Acβ-sp9		(Sia)2-bBn	4	4
209	αKdo-(2→4)-αKdo-sp11		A58	4	4
223	Galα1-4Galβ1-4Glcβ-sp2	Pk, Gb3, GbOse3	Pk-C2	4	4
228	Galβ1-2Galα1-3GlcNAcβ-sp3		Ab2Aa3GN	4	2
300	Neu5Acα2-6Galβ1-4GlcNAcβ-sp3	6'SLN	6'SLN	4	3
302	Neu5Acβ2-6Galβ1-4GlcNAcβ-sp3		b6'SLN	4	4
307	KDNα2-3Galβ1-3GlcNAcβ-sp2		KDN3'LeC	4	3
319	Neu5Acα2-3-(6-O-Su)Galβ1-4GlcNAcβ-sp3		3'SLN6'Su	4	3
324	Neu5Acα2-6Galβ1-3(6-O-Su)GlcNAcβ-sp3		6'SiaLeC6Su	4	3
325	Neu5Acα2-3Galβ1-4Glcβ-sp4-Ala		3'SL-Ala	4	3
336	αKdo-(2→8)-αKdo-(2→4)-αKdo-sp11		A128	4	4
372	Fucα1-2Galβ1-4(Fucα1-3)GlcNAcβ-sp3	Ley	LeY	4	2
382	Galβ1-3GalNAcβ1-4Galβ1-4Glcβ-sp3	GA1, asialo-GM1	aGM1	4	3
392	GalNAcα1-3(Fucα1-2)Galβ1-3GalNAcα-sp3	A (type 3)	A(type 3)	4	1
402	GalNAcα1-3(Fucα1-2)Galα1-4GlcNAcβ-sp3		Atria4GN	4	2
432	Neu5Acα2-3Galβ1-4(3-O-Su-Fucα1-3)GlcNAcβ-sp3		SiaLeX3'''Su	4	4
440	Neu5Acβ2-6(Fucα1-2)Galβ1-4GlcNAcβ-sp		bSia6'Htype2	4	3
484	GalNAcα1-3(Fucα1-2)Galβ1-3(Fucα1-4)GlcNAcβ-sp3	ALeb	ALeB	4	4
492	(Glcα1-6)5β-sp4	isomaltopentaose	(Ga6)5b	4	1
495	Manα1-6(Manα1-3)Manα1-6(Manα1-3)Manβ-sp4	Man5	(Ma)5b	4	4
528	Neu5Acα2-3Galβ1-4(Fucα1-3)GlcNAcβ1-3Galβ-sp3		SiaLeX3A	4	4
633	(Neu5Acα2-8)n-NH(p-C6H4)CH2CH2NH2	colominic acid	(Neu5Aca2-8)n	4	3
800	GlcNAcα1-4GlcNAcβ-sp3		GNa4GN	4	3
801	GalNAcα1-3GalNAc(fur)β-sp3		Fs(f)-2	4	2
802	Galβ1-3GalNAc(fur)β-sp3		Tbb(f)	4	4
851	Galα1-3(6-O-Su)GalNAcα-sp3		6SuTaa	4	3
914	APPATSGPAPRTDPASTVGHAP-sp12		P22	4	4
915	APPAT(Tn)SGPAPRTDPASTVGHAPPATSG-sp12		GP27-Tn	4	4
917	APPAT(Tn)SGPAPR(Tn)TDPASTVGHAP-PEG3-NH- Ethoxy-cyclobutene-1,2-dione		GP22-(Tn)2-dione	4	4
1006	-4(Fucα1-3)GalNAcα1-6Man2(20%)Ac3(40%)Ac4(20%)Acα1-3Fucα1-3(Glcβ1-4)Galβ1-		S. enterica O16	4	1
1007	-2(Galfα1-4)Galα1-3ManNAcβ1-6Galfβ1-3GlcNAcβ1-		S. enterica O17	4	5
1010	-2Manβ1-4Glcα1-3QiuNAcα1-3GlcNAcα1-		S. enterica O41	4	4
1016	-2Ribfβ1-4Galβ1-4GlcNAcα1-4Galβ1-3GlcNAcα1-		S. enterica O52	4	3
1018	-6Glcα1-4(GlcNAcβ1-3)Galβ1-3GalNAcα1-3GlcNAcβ1-		S. enterica O51	4	2
1019	-2Glcα1-6Glcα1-4(GlcNAcβ1-3)Galα1-3GlcNAcβ1-		S. enterica O44	4	2
1203	-2Manα1-2(Glcα1-4)Manβ1-3GlcNAcα1-6Manα1-		E. coli O44	4	3
1216	-3Rib-ol5-P-6Galα1-3FucNAmα1-3GlcNAcβ1-		E. coli O118	4	4
1219	-2(Glcα1-3)Manα1-3Fucα1-3GalNAcα1-4(Galb1-3)GalNAcβ1-		E. coli O125	4	1
1223	-3(S-Lac2-4)GlcNAcβ1-2Rhaα1-2Rhaα1-3(Glcβ1-2)Rhaα1-3GlcNAcβ1-		E. coli O150	4	2
1226	-4(Fucα1-3)GlcNAc6(30%)Acα1-4GlcAα1-3Fucα1-3GlcNAcβ1-		E. coli O168	4	3
1230	Escherichia coli O10a10b		E. coli O10a10b	4	1
1231	-2Glcβ1-6GlcNAcα1-3FucNAcα1-3GlcNAcβ1-		E. coli O12	4	4
1234	Escherichia coli O27		E. coli O27	4	2
1239	Escherichia coli O54		E. coli O54	4	4
1243	-4(Rhaα1-2Fucα1-3)Manα1-3Fucα1-3GlcNAcβ1-		E. coli O36	4	4
1257	-2Manβ1-4GlcAβ1-3LQuiNAcα1-3GlcNAcα1-		E. coli O163	4	4
1309	-4Qui3NFoβ1-3Galα1-3GlcAβ1-3GalNAcβ1-		P. alcalifaciens O40	4	4
1406	Glcα1-6Glcβ1-3(Rhaα1-6Glcα1-4)GalNα1-3(P-6)L-gro-manHepα1-3(P-2)(P-4)L-gro-manHepα1-5(Kdoα2-4)Kdoα2-6(P-4)GlcNβ1-6GlcNα1-P		P. aerginosa O14	4	1
1413	-2LRha3Acα1-6GlcNAcα1-4LGalNAcA3Acα1-3(S-3HOBut1-4)QuiNAc4Nβ1-		P. aerginosa O3(Habs 3)	4	3
1417	-2Rhaα1-4GalNAcA3Acα1-4GalNFoAα1-3QuiNAcα1-		P. aerginosa O6(F1)	4	4
1418	-3R-3HOBut1-7Pse4Ac5Acβ2-4DFucNAcα1-3QuiNAcβ1-		P. aerginosa O9ad	4	1
1503	-2Rhaα1-2Rhaα1-2Rhaα1-4GalAα1-3GlcNAcα1-		E. cloacae G2277	4	4
1607	GalNAcβ1-4GalNAcα1-3GlcNAcα1-2Rib-ol		P. mirabilis O16	4	2
1610	-3LQuiNAcα1-3GlcNAcα1-6(S-Lac-1-3)GlcNAcα1-		P. mirabilis O31	4	4
1611	-2(Rib-ol5-P-3)Galβ1-3GlcNAcα1-3(EtN1-75%P-6)Glcβ1-3GlcNAcβ1-		P. mirabilis O33	4	1
1614	-6(GalA6(L-Lys)α1-4)GalNAcβ1-4(Glcα1-2)GlcAβ1-3GalNAcβ1-		P. mirabilis O3ab	4	4
1616	-4(GlcAα1-3)FucNAcα1-3GlcNAcβ1-		P. mirabilis O6	4	4
1703	-4(Glcα1-2)GlcA3Acβ1-3GlcNAcα1-2(R-3HOBut1-3)Fuc3Nβ1-6Glc4Acα1-		P. penneri 17	4	4
1706	-6(S-Lac2-3)GlcNAcβ1-3Galα1-3GlcNAc6Acβ1-		P. penneri 40	4	3
1707	-4(Glcα1-3)Glcβ1-3Galβ1-3GalNAcβ1-4Rib-ol5-P-		P. penneri 75	4	3
1801	-3(EtN1-P-6)GlcNAcα1-2(R-3HOBut1-3)Fuc3Nβ1-6Glcα1-4GlcAβ1-		P. vulgaris 32/57 O17	4	2
1802	-4(L-Ala2-6)GlcAβ1-3GalNAcβ1-4Glcβ1-3Galα1-4GalNAcβ1-		P. vulgaris 70/57 O44	4	4
1803	-4GalN6Acα1-3DFuc2Acα1-3(EtN1-P-6)GlcNAcβ1-3Galα1-		P. vulgaris O19ab	4	4
1807	-4Glc6(65%)Acα1-3GlcA4Acβ1-3GlcNAcα1-3GlcA4(87%)Acβ1-		P. vulgaris O46	4	4
2012	-4Glcα1-4GlcAβ1-3GlcNAcα1-3Rhaα1-		Sh. boydii type 9	4	1
2103	-3(R-Lac2-4Glcβ1-6Glcα1-4)Galβ1-6Galfβ1-3GalNAcβ1-		Sh. dysenteriae type 3	4	4
2204	-2Rhaα1-2Rhaα1-3Rha2Acα1-3GlcNAcβ1-		Sh. flexneri type 3b	4	3
2215	-2(EtN1-P-3)Rhaα1-2Rhaα1-3Rhaα1-3(Glcα1-6)GlcNAcβ1-		Sh. flexneri 4av	4	2
2216	Shigella flexneri type 5c		Sh. flexneri type 5c	4	1
2217	-2(Glcα1-3)Rhaα1-2Rhaα1-3Rhaα1-3(Glcα1-4)GlcNAcβ1-		Sh. flexneri type 1d	4	1
2218	Shigella flexneri type Ya		Sh. flexneri type Ya	4	3
3401	-4Glcβ1-4Glcβ1-3Glcβ1-		bGlucan	4	4
3501	Rha:Ara:Gal:GalA 9:3:79:9, MW 900-2000 kDa		Galactan-1	4	2
9001	-3Glcβ1-3Glcβ1-3(Glcβ1-6)Glcβ1-		Scleroglucan	4	4
15	HOCH2(HOCH)4CH2NH2	aminoglucitol	glucitol	3	2
37	3-O-Su-Galβ-sp3		bA3Su	3	1
94	Galβ1-4Galβ-sp4		Ab4A	3	3
200	4-O-Su-GalNAcβ1-4GlcNAcβ-sp3		LacdiNAc4'Su	3	1
491	GalNAcα1-3(Fucα1-2)Galβ1-4(Fucα1-3)GlcNAcβ-sp3	ALey	ALeY	3	3
625	(GlcAβ1-4GlcNAcβ1-3)11-12-NH2-ol	hyaluronic acid	HyalU(11-12)-ol	3	1
1012	-2(Fuc3NFoα1-3)Manβ1-3Glcβ1-3GlcNAcβ1-		S. enterica O60	3	3
1020	-7Neu5Acα2-3FucNAmα1-3GlcNAc6Acβ1-		S. enterica O21	3	2
1206	-3Fucf2(50%)Acβ1-3-6dmanHepβ1-		E. coli O52	3	3
1211	-2(Galfα1-4)Galα1-3ManNAcβ1-6Galfβ1-3GlcNAcβ1-		E. coli O85	3	1
1222	-3Rhaα1-3Rhaα1-2Glcα1-3GlcNAcα1-		E. coli O148	3	2
1258	-4ManNAc3NAcAβ1-2Rhaα1-3Rhaβ1-4GlcNAcα1-		E. coli O180	3	1
1404	-2Rhaα1-3Rhaα1-4GalNAcA3Acα1-3QuiNAcβ1-		P. aerginosa O13ab	3	3
1613	-3(EtNAc1-P-6)GlcNAcα1-3D-Asp2Ac4-4)Qui4Nβ1-6Glcα1-4GalAα1-		P. mirabilis O38	3	2
1702	-3(Glcβ1-3GlcNAc4(S-Lac)b1-2)Rhaα1-2Rhaα1-2Gal6Acα1-3GlcNAcβ1-		P. penneri 113	3	1
2203	-3GlcNAcβ1-2(Glcα1-3)Rhaα1-2Rhaα1-3Rha2Acα1-		Sh. flexneri type 3a	3	3
8003	-4(Fucα1-3)GlcNAc6(30%)Acα1-4GlcAα1-3Fucα1-3GlcNAcβ1- LPS		E. coli O168 LPS	3	1
9003	-4GlcN(%)Acβ1-		Chitosan	3	2
27	3,6-Me2Glcβ-sp3		3,6-Me2Glc	2	1
28	Xylβ-sp4		bXyl	2	1
53	Neu5Gcβ-sp3		bSia5Gc	2	1
322	(Neu5Acα2-8)3β-sp3		(Sia)3b	2	1
434	Neu5Acα2-8Neu5Acα2-3Galβ1-4Glcβ-sp4	GD3	GD3	2	2
505	(GNβ1-2Mα1)2-3,6-Mβ1-4GNβ1-4GNβ-sp4		7-OS	2	1
808	Galα1-6Glcβ-sp3	melibiose	Aa6G-C3	2	2
810	GalNGcα1-3GalNAcα-sp3		core5Gc	2	2
900	H-(Gly)6-NH2 Gly6-amide, linear		Gly6	2	1
1002	-2Rib-ol5-P-6Galα1-3FucNAmα1-3GlcNβ1-		S. enterica O47deAc	2	1
1003	-4(Fucα1-3)GalNα1-6ManNα1-3Fucα1-3(Glcβ1-4)Galβ1-		S. enterica O16deAc	2	1
1011	-3(GalNAcA6NH2α1-2)Rhaα1-2Rhaα1-3Rhaα1-2Rhaα1-3GlcNAcβ1-		S. enterica O62	2	1
1022	-3(Ser2Ac1-4)Qui4Nβ1-3Ribfβ1-4GalNAcα1-3GlcNAcα1-		S. enterica O56	2	2
1204	-2(S-3HOBut1-4)Qui4Nα1-4GalNAcβ1-4Rhaα1-3GlcNAc6(30%)Acβ1-		E. coli O49	2	1
1238	-3Galα1-3(GlcAb1-4)Fucα1-4GlcNAcβ1-3Fucα1-3GlcNAcβ1-		E. coli O41	2	1
1240	Escherichia coli O62		E. coli O62	2	2
1259	Escherichia coli O84-deAc		E. coli O84deAc	2	1
1303	-4GlcNAcβ1-3GlcAα1-4GlcNAcα1-3Rha2Acβ1-		P. alcalifaciens O7	2	1
1304	-2Glcβ1-6Galα1-6GalNAcα1-4(Glcβ1-3)GalNAcα1-3GalNAcα1-		P. alcalifaciens O9	2	2
1311	-3Manα1-2Fucα1-2GlcA4Acβ1-3GalNAcα1-		P. alcalifaciens O48	2	2
1312	-4Glcβ1-3Galα1-4GalNAcβ1-4(L-Ser2-6)GlcAβ1-3GalNAcβ1-		P. alcalifaciens O60	2	2
1401	GalNAcα1-4GlcNAc3NAcAβ1-3DFucNAcα1-3QuiNAcβ1-3Rhaα1-3(Glcα1-6)Glcb1-3(Glcα1-4)(L-Ala1-2)GalNα(P-6)1-3L-gro-manHepp7Cmα1-3(P-2)(P-4)L-gro-manHepα1-5Kdoα		P. aerginosa O1(F4)	2	1
1408	Pseudomonas aeruginosa O2abc		P. aerginosa O2abc	2	2
1416	-2Rhaα1-3FucNAcα1-3FucNAcα1-3DFucNAcα1-		P. aerginosa O4ac	2	1
3302	-3Glcβ1-		Laminaran	2	1
9002	-3Glcβ1-		Curdlan	2	1
632	(GlcAβ1-3GlcNAcβ1-4)13-NH(p-C6H4)CH2CH2NH2	hyaluronic acid	HyalU13-ol	1	0
1005	-4Qui3NAcα1-3Rhaα1-4Galβ1-3(Glcβ1-4)GalNAcα1-		S. enterica O28	1	0
Table S4 Complete listing of extent of binding of labeled Gal-3‒Gal-1 heterodimer to printed compounds in array analysis expressed in relative fluorescence units
GID	Structure	Common Name	Short Name	Median	MAD*
384	Galβ1-4GlcNAcβ1-3Galβ1-4GlcNAcβ-sp2	i	LN3'LN-C2	65535	0
419	3-O-SuGalβ1-4GlcNAcβ1-3Galβ1-4GlcNAcβ-sp3		(3'SuLN)3'LN	65535	0
480	Fucα1-2Galβ1-3GlcNAcβ1-3Galβ1-4GlcNAcβ-sp2	H(type 1) penta	Htype1LN	65535	0
481	Galα1-3Galβ1-4GlcNAcβ1-3Galβ1-4Glcβ-sp4	Galili (penta)	Galili5	65535	0
498	Galβ1-4GlcNAcβ1-3Galβ1-4GlcNAcβ1-3Galβ1-4GlcNAcβ-sp3	(LN)3	(LNb3')3	65535	0
504	(Aβ1-4GNβ1-2Mα1)2-3,6-Mβ1-4GNβ1-4GNβ-sp4		9-OS	65535	0
499	Galβ1-4GlcNAcβ1-6(Galβ1-4GlcNAcβ1-3)Galβ1-4GlcNAcβ-sp2	I	LN2-3',6'LN	62639	1741.5
139	Galβ1-4GlcNAcα-sp3		LNa	44525	5133.5
373	Galα1-3Galβ1-4GlcNAcβ1-3Galβ-sp3	Galili (tetra)	Galili4	34246	8716
489	Galβ1-4GlcNAcβ1-3(GlcNAcβ1-6)Galβ1-4GlcNAcβ-sp2		LN3'(GN6')LN	30971	1875.5
539	Galβ1-4GlcNAcβ1-6(Fucα1-2Galβ1-3GlcNAcβ1-3)Galβ1-4Glcβ-sp4	MFLNH I	MFLNH I	26931	3399.5
542	Galβ1-3GlcNAcβ1-3Galβ1-4(Fucα1-3)GlcNAcβ1-6(Galβ1-3GlcNAcβ1-3)Galβ1-4Glcβ-sp4	MF(1-3)iLNO	MF(1-3)iLNO	26073	200
379	Galβ1-3GlcNAcβ1-3Galβ1-4GlcNAcβ-sp3		LeC3'LN	25992	1976
360	Galα1-3(Fucα1-2)Galβ1-4GlcNAcβ-sp3	B (type 2)	Btype2	20816	1744.5
403	Galβ1-3GlcNAcβ1-3Galβ1-4GlcNAcβ-sp2		LeC3'LN	18345	2188.5
386	Galβ1-4GlcNAcα1-6Galβ1-4GlcNAcβ-sp2		LNa6'LN	16510	4789
383	Galβ1-4GlcNAcβ1-3Galβ1-4Glcβ-sp4	N-acetyllacto-neo-tetraose, LNnT	LNnT	10262	2373.5
229	Galβ1-3Galβ1-4GlcNAcβ-sp4		Ab3'LN-Gly	9287	3625
399	Galβ1-3GlcNAcα1-3Galβ1-3GlcNAcβ-sp2		LeCa3'LeC-C2	8526	3538
359	Galα1-3(Fucα1-2)Galβ1-3GlcNAcβ-sp3	B (type 1)	Btype1	7620	777.5
361	Galα1-3(Fucα1-2)Galβ1-4GlcNAcβ-sp2	B (type 2)	Btype2-C2	7018	1223
401	Galβ1-3GlcNAcβ1-3Galβ1-3GlcNAcβ-sp3		LeC3'LeC	6676	1202.5
397	Galβ1-3GlcN(Fm)β1-3Galβ1-4GlcNAcβ-sp3		LeC(Fm)b3'LN	6066	1162
377	Galβ1-3GlcNAcβ1-3Galβ1-3GlcNAcβ-sp2		LeCb3'LeC	5010	1125.5
222	Galα1-3Galβ1-4GlcNAcβ-sp3	Galili (tri)	Galili3	4839	1791.5
376	Galβ1-3GlcNAcβ1-3Galβ1-4Glcβ-sp4	N-acetyllacto-N-tetraose, LNT	LNT	4078	179
479	Fucα1-2Galβ1-3GlcNAcβ1-3Galβ1-4Glcβ-sp4	LNFP I	Htype1Lac	3701	391.5
541	Galβ1-4(Fucα1-3)GlcNAcβ1-6(Fucα1-2Galβ1-3GlcNAcβ1-3)Galβ1-4Glcβ-sp4	DFLNH (a)	DFLNH (a)	3356	280
375	Galα1-4GlcNAcβ1-3Galβ1-4GlcNAcβ-sp3		aLN3'LN	3208	394
421	Galβ1-3GlcNAcβ1-3Galβ1-4Glcα-sp4		LNTa	2894	189
420	4-O-SuGalβ1-4GlcNAcβ1-3Galβ1-4GlcNAcβ-sp3		(4'SuLN)3'LN	2750	80.5
378	Galβ1-3GlcNAcα1-3Galβ1-4GlcNAcβ-sp3		LeCa3'LN	2474	559.5
398	Galβ1-3GlcN(Fm)β1-3Galβ1-3GlcNAcβ-sp3		LeC(Fm)3'LeC	2238	205.5
250	GlcNAcβ1-3Galβ1-4GlcNAcβ-sp3		GN3'LN	1994	366.5
363	Galα1-3(Fucα1-2)Galβ1-3GalNAcβ-sp3	B (type 4)	Btype4	1862	463.5
249	GlcNAcβ1-3Galβ1-4GlcNAcβ-sp2		GN3'LN-C2	1828	241.5
231	Galβ1-4GlcNAcβ1-3GalNAcα-sp3		LN3Tn	1568	13
243	GlcNAcα1-3Galβ1-4GlcNAcβ-sp3		GNa3'LN	1024	718
267	GlcNAcβ1-3Galβ1-3GlcNAcβ-sp3		GlcNAc3'Lec	957	5
198	4,6-O-Su2-GalNAcβ1-4GlcNAcβ-sp3		LacdiNAc4',6'Su2	877	282.5
368	GalNAcα1-3(Fucα1-2)Galβ1-4GlcNAcβ-sp3	A (type 2)	Atype2	667	101
907	Crypted formula, available on request		Crypted formula	596	105.5
216	Fucα1-2Galβ1-4GlcNAcβ-sp3	H (type 2)	Htype2	478	91
104	GalNAcβ1-3Galβ-sp3		ANb3A	448	312.5
534	Neu5Acα2-6Galβ1-4GlcNAcβ1-3Galβ1-4GlcNAcβ-sp3		6'SLN-LN	396	1
436	4-O-Su-Neu5Acα2-3Galβ1-4(Fucα1-3)(6-O-Su-)GlcNAcβ-sp3		SiaLeX6,4''Su2	360	80.5
906	Crypted formula, available on request		Crypted formula	326	11.5
275	GalNAcβ1-3Galβ1-4GlcNAcβ-sp3		ANb3'LN	307	52
[truncated: 2,551 more rows]
